# Supplementary material for: Can the Human Resources Index (HRI) Be Used as a Process Feedback Measurement in a Structured Support Model for Systematic Work Environment Management?
Source: Int J Environ Res Public Health. 2021 Jun 16;18(12):6509. doi: 10.3390/ijerph18126509 (PMC8296489; doi:10.3390/ijerph18126509)
Supplement: Supplementary file 1 [file ijerph-18-06509-s001.zip]

Archive with 1 entries (1 files):
- ijerph-1229585-supplementary.xlsx
