# Supplementary material for: Can the Human Resources Index (HRI) Be Used as a Process Feedback Measurement in a Structured Support Model for Systematic Work Environment Management?
Source: Int J Environ Res Public Health. 2021 Jun 16;18(12):6509. doi: 10.3390/ijerph18126509 (PMC8296489; doi:10.3390/ijerph18126509)
Supplement: Supplementary file 1 [file ijerph-18-06509-s001.zip › ijerph-1229585-supplementary.xlsx]

## Sheet: sample_2
Column1	guid	hri	res_5	summa_reljust	res_1	res_2	res_3	res_4	typenum	res_6	res_7	res_8	res_9	res_10	res_11	attitude	control	priority	category	intervention	mean_hri
1	0f7ed8bc-c899-498e-9d98-ff66316b01a8	89.4	2	15	2	1	1	5	Screening_0	2	2	4	2	3	2	33	49	44	5	3809358:00:00	64.25
2	0f7ed8bc-c899-498e-9d98-ff66316b01a8	85.6	2	15	2	1	1	5	Screening_0	2	2	4	2	3	2	30	44	39	6	3809358:00:00	64.25
3	0f7ed8bc-c899-498e-9d98-ff66316b01a8	71.2	2	15	2	1	1	5	Screening_0	2	2	4	2	3	2	32	5	41	6	3809358:00:00	64.25
4	0f7ed8bc-c899-498e-9d98-ff66316b01a8	10.8	2	15	2	1	1	5	Screening_0	2	2	4	2	3	2	-38	-41	48	9	3809358:00:00	64.25
5	210aad4f-0203-415d-9e77-433c522044b0	94	3	7	2	1	2	5	Screening_0	1	1	2	1	1	1	40	50	50	3	3809358:00:00	62.8
6	210aad4f-0203-415d-9e77-433c522044b0	72	3	7	2	1	2	5	Screening_0	1	1	2	1	1	1	30	10	10	3	3809358:00:00	62.8
7	210aad4f-0203-415d-9e77-433c522044b0	66	3	7	2	1	2	5	Screening_0	1	1	2	1	1	1	20	10	10	7	3809358:00:00	62.8
8	210aad4f-0203-415d-9e77-433c522044b0	44	3	7	2	1	2	5	Screening_0	1	1	2	1	1	1	-20	15	-20	1	3809358:00:00	62.8
9	210aad4f-0203-415d-9e77-433c522044b0	38	3	7	2	1	2	5	Screening_0	1	1	2	1	1	1	-20	0	-25	1	3809358:00:00	62.8
10	246d30c0-cdbf-40d1-bc11-15d72bd6e253	37.4	5	9	1	7	2	NA	Screening_0	2	2	2	1	1	1	-13	-12	0	3	3809358:00:00	37.4
11	3fb6231c-444a-49a5-8f15-5129e888109e	97	2	12	2	7	2	4	Screening_0	2	5	2	1	1	1	49	44	45	3	3809358:00:00	82.55
12	3fb6231c-444a-49a5-8f15-5129e888109e	88.4	2	12	2	7	2	4	Screening_0	2	5	2	1	1	1	40	36	42	9	3809358:00:00	82.55
13	3fb6231c-444a-49a5-8f15-5129e888109e	78.8	2	12	2	7	2	4	Screening_0	2	5	2	1	1	1	38	15	46	9	3809358:00:00	82.55
14	3fb6231c-444a-49a5-8f15-5129e888109e	66	2	12	2	7	2	4	Screening_0	2	5	2	1	1	1	18	13	12	4	3809358:00:00	82.55
15	48e40357-edb5-4e50-a281-285e266d88db	89.2	3	9	2	1	2	1	Screening_0	2	2	2	1	1	1	48	26	46	4	3809358:00:00	65.6666666666667
16	48e40357-edb5-4e50-a281-285e266d88db	88	3	9	2	1	2	1	Screening_0	2	2	2	1	1	1	46	26	41	6	3809358:00:00	65.6666666666667
17	48e40357-edb5-4e50-a281-285e266d88db	19.8	3	9	2	1	2	1	Screening_0	2	2	2	1	1	1	-19	-47	40	2	3809358:00:00	65.6666666666667
18	5329bb01-e4b6-4dfd-a03b-59a0845feced	89	4	9	2	1	2	1	Screening_0	2	2	2	1	1	1	41	36	39	6	3809358:00:00	65.64
19	5329bb01-e4b6-4dfd-a03b-59a0845feced	72.2	4	9	2	1	2	1	Screening_0	2	2	2	1	1	1	37	0	40	9	3809358:00:00	65.64
20	5329bb01-e4b6-4dfd-a03b-59a0845feced	72	4	9	2	1	2	1	Screening_0	2	2	2	1	1	1	24	19	50	5	3809358:00:00	65.64
21	5329bb01-e4b6-4dfd-a03b-59a0845feced	52	4	9	2	1	2	1	Screening_0	2	2	2	1	1	1	0	5	-4	9	3809358:00:00	65.64
22	5329bb01-e4b6-4dfd-a03b-59a0845feced	43	4	9	2	1	2	1	Screening_0	2	2	2	1	1	1	21	-49	23	4	3809358:00:00	65.64
23	875f6aa5-8dad-4bd9-8edd-df4f98a4c539	95.8	2	11	2	1	2	1	Screening_0	2	1	4	1	2	1	43	50	40	9	3809358:00:00	67
24	875f6aa5-8dad-4bd9-8edd-df4f98a4c539	85	2	11	2	1	2	1	Screening_0	2	1	4	1	2	1	43	23	39	5	3809358:00:00	67
25	875f6aa5-8dad-4bd9-8edd-df4f98a4c539	68.4	2	11	2	1	2	1	Screening_0	2	1	4	1	2	1	22	13	27	9	3809358:00:00	67
26	875f6aa5-8dad-4bd9-8edd-df4f98a4c539	66.4	2	11	2	1	2	1	Screening_0	2	1	4	1	2	1	50	-34	50	3	3809358:00:00	67
27	875f6aa5-8dad-4bd9-8edd-df4f98a4c539	44.4	2	11	2	1	2	1	Screening_0	2	1	4	1	2	1	0	-14	-26	4	3809358:00:00	67
28	875f6aa5-8dad-4bd9-8edd-df4f98a4c539	42	2	11	2	1	2	1	Screening_0	2	1	4	1	2	1	-24	16	20	6	3809358:00:00	67
29	93ead978-1e04-4a52-83a6-284a34b45f9c	55.4	4	14	1	2	1	7	Screening_0	3	3	3	1	2	2	21	-18	5	9	3809358:00:00	55.4
30	9dc232f7-3c49-4372-aead-64c7feac9333	73.6	3	8	2	1	1	2	Screening_0	1	1	3	1	1	1	36	5	18	6	3809358:00:00	59.36
31	9dc232f7-3c49-4372-aead-64c7feac9333	66.8	3	8	2	1	1	2	Screening_0	1	1	3	1	1	1	8	30	15	9	3809358:00:00	59.36
32	9dc232f7-3c49-4372-aead-64c7feac9333	66.6	3	8	2	1	1	2	Screening_0	1	1	3	1	1	1	17	16	30	6	3809358:00:00	59.36
33	9dc232f7-3c49-4372-aead-64c7feac9333	49.8	3	8	2	1	1	2	Screening_0	1	1	3	1	1	1	3	-5	8	3	3809358:00:00	59.36
34	9dc232f7-3c49-4372-aead-64c7feac9333	40	3	8	2	1	1	2	Screening_0	1	1	3	1	1	1	-20	5	-4	1	3809358:00:00	59.36
35	ad9c3d53-0553-4561-bc35-21af83c682d8	92	6	8	1	7	2	5	Screening_0	1	3	1	1	1	1	50	30	50	6	3809358:00:00	55.6666666666667
36	ad9c3d53-0553-4561-bc35-21af83c682d8	62	6	8	1	7	2	5	Screening_0	1	3	1	1	1	1	20	0	20	4	3809358:00:00	55.6666666666667
37	ad9c3d53-0553-4561-bc35-21af83c682d8	13	6	8	1	7	2	5	Screening_0	1	3	1	1	1	1	-35	-40	0	4	3809358:00:00	55.6666666666667
38	bf7c158b-c08d-4b1d-9279-69ceaa948658	61.8	4	7	1	4	2	1	Screening_0	2	1	1	1	1	1	17	4	25	1	3809358:00:00	47.1
39	bf7c158b-c08d-4b1d-9279-69ceaa948658	61.4	4	7	1	4	2	1	Screening_0	2	1	1	1	1	1	31	-18	43	4	3809358:00:00	47.1
40	bf7c158b-c08d-4b1d-9279-69ceaa948658	42.8	4	7	1	4	2	1	Screening_0	2	1	1	1	1	1	0	-18	16	8	3809358:00:00	47.1
41	bf7c158b-c08d-4b1d-9279-69ceaa948658	22.4	4	7	1	4	2	1	Screening_0	2	1	1	1	1	1	-28	-27	24	2	3809358:00:00	47.1
42	f36dc863-3fcc-4831-8551-818057044933	89.2	2	10	2	2	1	3	Screening_0	2	3	2	1	1	1	40	38	50	9	3809358:00:00	64.76
43	f36dc863-3fcc-4831-8551-818057044933	75.6	2	10	2	2	1	3	Screening_0	2	3	2	1	1	1	28	22	43	5	3809358:00:00	64.76
44	f36dc863-3fcc-4831-8551-818057044933	58.8	2	10	2	2	1	3	Screening_0	2	3	2	1	1	1	-16	46	-16	8	3809358:00:00	64.76
45	f36dc863-3fcc-4831-8551-818057044933	52.2	2	10	2	2	1	3	Screening_0	2	3	2	1	1	1	15	-17	17	1	3809358:00:00	64.76
46	f36dc863-3fcc-4831-8551-818057044933	48	2	10	2	2	1	3	Screening_0	2	3	2	1	1	1	-12	13	17	7	3809358:00:00	64.76
47	0c8def2d-f649-44ae-bb06-460cc9e5989f	55.6	2	15	1	3	1	4	Workshop_0	2	3	3	2	2	3	4	8	12	6	3809435:00:00	55.6
48	38038cb8-289e-4787-a42a-653037d15724	80	2	6	2	1	2	1	Workshop_0	1	1	1	1	1	1	50	0	0	9	3809435:00:00	80
49	38038cb8-289e-4787-a42a-653037d15724	80	2	6	2	1	2	1	Workshop_0	1	1	1	1	1	1	50	0	0	5	3809435:00:00	80
50	38038cb8-289e-4787-a42a-653037d15724	80	2	6	2	1	2	1	Workshop_0	1	1	1	1	1	1	50	0	0	2	3809435:00:00	80
51	44bf3996-0bc8-483b-b1cb-fbc67d2551de	94.2	3	16	1	2	1	1	Workshop_0	3	4	2	2	2	3	47	40	47	5	3809435:00:00	74.3
52	44bf3996-0bc8-483b-b1cb-fbc67d2551de	80	3	16	1	2	1	1	Workshop_0	3	4	2	2	2	3	30	30	45	8	3809435:00:00	74.3
53	44bf3996-0bc8-483b-b1cb-fbc67d2551de	77	3	16	1	2	1	1	Workshop_0	3	4	2	2	2	3	45	0	47	2	3809435:00:00	74.3
54	44bf3996-0bc8-483b-b1cb-fbc67d2551de	46	3	16	1	2	1	1	Workshop_0	3	4	2	2	2	3	0	-10	45	7	3809435:00:00	74.3
55	5b20817f-58eb-4596-8cb9-c20dc348d425	100	3	12	1	1	2	1	Workshop_0	2	2	2	2	2	2	50	50	50	5	3809435:00:00	80.6666666666667
56	5b20817f-58eb-4596-8cb9-c20dc348d425	92	3	12	1	1	2	1	Workshop_0	2	2	2	2	2	2	50	30	50	9	3809435:00:00	80.6666666666667
57	5b20817f-58eb-4596-8cb9-c20dc348d425	50	3	12	1	1	2	1	Workshop_0	2	2	2	2	2	2	0	0	50	9	3809435:00:00	80.6666666666667
58	67814380-4c95-455a-98d4-2a06ba1688ef	87.2	3	10	1	2	2	1	Workshop_0	3	2	2	1	1	1	50	18	40	6	3809435:00:00	74.65
59	67814380-4c95-455a-98d4-2a06ba1688ef	85.6	3	10	1	2	2	1	Workshop_0	3	2	2	1	1	1	50	14	40	2	3809435:00:00	74.65
60	67814380-4c95-455a-98d4-2a06ba1688ef	77.4	3	10	1	2	2	1	Workshop_0	3	2	2	1	1	1	37	13	47	5	3809435:00:00	74.65
61	67814380-4c95-455a-98d4-2a06ba1688ef	48.4	3	10	1	2	2	1	Workshop_0	3	2	2	1	1	1	18	-31	42	2	3809435:00:00	74.65
62	7699c3da-985e-4068-bc1e-42f7c6695244	98.4	3	10	1	3	1	3	Workshop_0	2	2	2	2	1	1	50	46	50	4	3809435:00:00	69
63	7699c3da-985e-4068-bc1e-42f7c6695244	95.2	3	10	1	3	1	3	Workshop_0	2	2	2	2	1	1	46	44	50	6	3809435:00:00	69
64	7699c3da-985e-4068-bc1e-42f7c6695244	93.4	3	10	1	3	1	3	Workshop_0	2	2	2	2	1	1	43	44	50	5	3809435:00:00	69
65	7699c3da-985e-4068-bc1e-42f7c6695244	93	3	10	1	3	1	3	Workshop_0	2	2	2	2	1	1	43	43	42	3	3809435:00:00	69
66	7699c3da-985e-4068-bc1e-42f7c6695244	22.6	3	10	1	3	1	3	Workshop_0	2	2	2	2	1	1	-27	-28	38	4	3809435:00:00	69
67	7699c3da-985e-4068-bc1e-42f7c6695244	11.4	3	10	1	3	1	3	Workshop_0	2	2	2	2	1	1	-39	-38	-39	4	3809435:00:00	69
68	82a57791-f8ee-4d86-8d61-660b405c2eb6	79.2	4	20	1	6	2	1	Workshop_0	3	4	4	2	3	4	30	28	36	4	3809435:00:00	56.5
69	82a57791-f8ee-4d86-8d61-660b405c2eb6	77.2	4	20	1	6	2	1	Workshop_0	3	4	4	2	3	4	36	14	50	8	3809435:00:00	56.5
70	82a57791-f8ee-4d86-8d61-660b405c2eb6	76.2	4	20	1	6	2	1	Workshop_0	3	4	4	2	3	4	29	22	35	9	3809435:00:00	56.5
71	82a57791-f8ee-4d86-8d61-660b405c2eb6	40.8	4	20	1	6	2	1	Workshop_0	3	4	4	2	3	4	-16	1	14	4	3809435:00:00	56.5
72	82a57791-f8ee-4d86-8d61-660b405c2eb6	34.4	4	20	1	6	2	1	Workshop_0	3	4	4	2	3	4	-12	-21	21	5	3809435:00:00	56.5
73	82a57791-f8ee-4d86-8d61-660b405c2eb6	31.2	4	20	1	6	2	1	Workshop_0	3	4	4	2	3	4	-16	-23	24	3	3809435:00:00	56.5
74	94f73f19-3db2-41ee-84b9-82581c1a3332	72.6	4	18	2	2	2	3	Workshop_0	3	3	3	3	3	3	25	19	30	5	3809435:00:00	49.35
75	94f73f19-3db2-41ee-84b9-82581c1a3332	61.4	4	18	2	2	2	3	Workshop_0	3	3	3	3	3	3	15	6	0	8	3809435:00:00	49.35
76	94f73f19-3db2-41ee-84b9-82581c1a3332	33.4	4	18	2	2	2	3	Workshop_0	3	3	3	3	3	3	-15	-19	16	8	3809435:00:00	49.35
77	94f73f19-3db2-41ee-84b9-82581c1a3332	30	4	18	2	2	2	3	Workshop_0	3	3	3	3	3	3	-24	-14	17	8	3809435:00:00	49.35
78	9597f83b-7793-4fb1-9545-64f44c11c8f6	98	2	9	1	3	2	4	Workshop_0	1	3	2	1	1	1	50	45	50	3	3809435:00:00	83.8
79	9597f83b-7793-4fb1-9545-64f44c11c8f6	96	2	9	1	3	2	4	Workshop_0	1	3	2	1	1	1	50	40	50	6	3809435:00:00	83.8
80	9597f83b-7793-4fb1-9545-64f44c11c8f6	92	2	9	1	3	2	4	Workshop_0	1	3	2	1	1	1	50	30	50	1	3809435:00:00	83.8
81	9597f83b-7793-4fb1-9545-64f44c11c8f6	89	2	9	1	3	2	4	Workshop_0	1	3	2	1	1	1	45	30	50	3	3809435:00:00	83.8
82	9597f83b-7793-4fb1-9545-64f44c11c8f6	44	2	9	1	3	2	4	Workshop_0	1	3	2	1	1	1	-10	0	30	4	3809435:00:00	83.8
83	e065f6eb-1543-4252-9242-39121d01e2ff	93.6	3	9	2	1	2	1	Workshop_0	2	3	1	1	1	1	50	34	48	9	3809435:00:00	58.2
84	e065f6eb-1543-4252-9242-39121d01e2ff	84.8	3	9	2	1	2	1	Workshop_0	2	3	1	1	1	1	50	12	49	4	3809435:00:00	58.2
85	e065f6eb-1543-4252-9242-39121d01e2ff	77.2	3	9	2	1	2	1	Workshop_0	2	3	1	1	1	1	50	-7	45	5	3809435:00:00	58.2
86	e065f6eb-1543-4252-9242-39121d01e2ff	67.2	3	9	2	1	2	1	Workshop_0	2	3	1	1	1	1	50	-32	50	9	3809435:00:00	58.2
87	e065f6eb-1543-4252-9242-39121d01e2ff	15	3	9	2	1	2	1	Workshop_0	2	3	1	1	1	1	-31	-41	3	9	3809435:00:00	58.2
88	e065f6eb-1543-4252-9242-39121d01e2ff	11.4	3	9	2	1	2	1	Workshop_0	2	3	1	1	1	1	-31	-50	36	4	3809435:00:00	58.2
89	08f0ea48-58ca-4c5b-854d-f6db2c4820ca	86	3	10	1	4	2	2	Workshop_0	1	5	1	1	1	1	40	30	50	4	3808547:15:00	61.5
90	08f0ea48-58ca-4c5b-854d-f6db2c4820ca	37	3	10	1	4	2	2	Workshop_0	1	5	1	1	1	1	-15	-10	30	4	3808547:15:00	61.5
91	2bb99215-065d-42b7-b138-7dfecd160aab	52	3	8	1	2	1	4	Workshop_0	2	2	1	1	1	1	30	-40	20	4	3808547:15:00	35.75
92	2bb99215-065d-42b7-b138-7dfecd160aab	46	3	8	1	2	1	4	Workshop_0	2	2	1	1	1	1	-20	20	30	2	3808547:15:00	35.75
93	2bb99215-065d-42b7-b138-7dfecd160aab	29	3	8	1	2	1	4	Workshop_0	2	2	1	1	1	1	-15	-30	30	4	3808547:15:00	35.75
94	2bb99215-065d-42b7-b138-7dfecd160aab	16	3	8	1	2	1	4	Workshop_0	2	2	1	1	1	1	-30	-40	50	4	3808547:15:00	35.75
95	3b805e48-6b94-478f-a172-b693da12ead7	88.4	6	6	1	1	1	5	Workshop_0	1	1	1	1	1	1	46	27	50	4	3808547:15:00	78.7333333333333
96	3b805e48-6b94-478f-a172-b693da12ead7	83.8	6	6	1	1	1	5	Workshop_0	1	1	1	1	1	1	35	32	31	4	3808547:15:00	78.7333333333333
97	3b805e48-6b94-478f-a172-b693da12ead7	64	6	6	1	1	1	5	Workshop_0	1	1	1	1	1	1	18	8	38	4	3808547:15:00	78.7333333333333
98	9354f0fb-1b97-4ecc-a12e-9ba0390126d2	90	5	6	1	1	2	1	Workshop_0	1	1	1	1	1	1	50	25	50	6	3808547:15:00	77.3333333333333
99	9354f0fb-1b97-4ecc-a12e-9ba0390126d2	72	5	6	1	1	2	1	Workshop_0	1	1	1	1	1	1	50	-20	39	4	3808547:15:00	77.3333333333333
100	9354f0fb-1b97-4ecc-a12e-9ba0390126d2	70	5	6	1	1	2	1	Workshop_0	1	1	1	1	1	1	40	-10	39	8	3808547:15:00	77.3333333333333
101	9e2244b8-5caf-47a2-ab93-de9d4df57dd7	35	3	10	2	8	1	4	Workshop_0	3	3	1	1	1	1	-25	0	0	4	3808547:15:00	16
102	9e2244b8-5caf-47a2-ab93-de9d4df57dd7	19	3	10	2	8	1	4	Workshop_0	3	3	1	1	1	1	-25	-40	0	8	3808547:15:00	16
103	9e2244b8-5caf-47a2-ab93-de9d4df57dd7	6	3	10	2	8	1	4	Workshop_0	3	3	1	1	1	1	-40	-50	1	4	3808547:15:00	16
104	9e2244b8-5caf-47a2-ab93-de9d4df57dd7	4	3	10	2	8	1	4	Workshop_0	3	3	1	1	1	1	-50	-40	0	4	3808547:15:00	16
105	ce4e4169-206a-4d05-93f0-838c116ce01e	55.4	3	11	2	1	1	5	Workshop_0	1	4	1	1	2	2	9	0	0	4	3808547:15:00	55.2
106	ce4e4169-206a-4d05-93f0-838c116ce01e	55	3	11	2	1	1	5	Workshop_0	1	4	1	1	2	2	5	5	5	8	3808547:15:00	55.2
107	da951308-1e38-4264-a98d-b5fce1a8c5ee	100	3	6	2	1	2	1	Workshop_0	1	1	1	1	1	1	50	50	50	4	3808547:15:00	83.5
108	da951308-1e38-4264-a98d-b5fce1a8c5ee	91	3	6	2	1	2	1	Workshop_0	1	1	1	1	1	1	35	50	50	4	3808547:15:00	83.5
109	da951308-1e38-4264-a98d-b5fce1a8c5ee	81	3	6	2	1	2	1	Workshop_0	1	1	1	1	1	1	35	25	50	4	3808547:15:00	83.5
110	da951308-1e38-4264-a98d-b5fce1a8c5ee	62	3	6	2	1	2	1	Workshop_0	1	1	1	1	1	1	0	30	30	4	3808547:15:00	83.5
111	2a5ee389-46b5-43ea-8fe7-87a6710c8b38	71.6	3	17	1	5	1	4	Workshop_0	2	3	5	1	3	3	20	24	14	9	3808212:15:00	63.2666666666667
112	2a5ee389-46b5-43ea-8fe7-87a6710c8b38	60.2	3	17	1	5	1	4	Workshop_0	2	3	5	1	3	3	17	0	25	3	3808212:15:00	63.2666666666667
113	2a5ee389-46b5-43ea-8fe7-87a6710c8b38	58	3	17	1	5	1	4	Workshop_0	2	3	5	1	3	3	6	11	11	7	3808212:15:00	63.2666666666667
114	635bc612-775d-4461-8723-ceaa13babf3e	63.2	2	13	2	1	2	1	Workshop_0	2	2	2	2	3	2	12	15	30	5	3808212:15:00	56.6
115	635bc612-775d-4461-8723-ceaa13babf3e	50	2	13	2	1	2	1	Workshop_0	2	2	2	2	3	2	0	0	0	8	3808212:15:00	56.6
116	8bd23663-03b5-4ce3-a116-12b637364f3f	88.6	3	11	2	1	2	4	Workshop_0	3	2	2	1	2	1	39	38	39	9	3808212:15:00	86.2
117	8bd23663-03b5-4ce3-a116-12b637364f3f	87	3	11	2	1	2	4	Workshop_0	3	2	2	1	2	1	37	37	37	4	3808212:15:00	86.2
118	8bd23663-03b5-4ce3-a116-12b637364f3f	83	3	11	2	1	2	4	Workshop_0	3	2	2	1	2	1	33	33	33	6	3808212:15:00	86.2
119	a2a8bf88-de03-404b-afb4-8acbf2ce398c	50	5	14	2	10	2	1	Workshop_0	3	3	3	1	1	3	0	0	0	10	3808212:15:00	43.3333333333333
120	a2a8bf88-de03-404b-afb4-8acbf2ce398c	50	5	14	2	10	2	1	Workshop_0	3	3	3	1	1	3	0	0	0	2	3808212:15:00	43.3333333333333
121	a2a8bf88-de03-404b-afb4-8acbf2ce398c	30	5	14	2	10	2	1	Workshop_0	3	3	3	1	1	3	0	-50	0	10	3808212:15:00	43.3333333333333
122	b6792c01-b13f-4104-a5fd-282afc8b64cb	72.6	4	13	1	6	2	5	Workshop_0	2	3	4	2	1	1	23	22	22	9	3808212:15:00	67.1333333333333
123	b6792c01-b13f-4104-a5fd-282afc8b64cb	66.8	4	13	1	6	2	5	Workshop_0	2	3	4	2	1	1	20	12	10	9	3808212:15:00	67.1333333333333
124	b6792c01-b13f-4104-a5fd-282afc8b64cb	62	4	13	1	6	2	5	Workshop_0	2	3	4	2	1	1	12	12	14	8	3808212:15:00	67.1333333333333
125	c46bb822-b091-4691-aa8b-8adcbd0dbc37	98	3	12	1	1	2	1	Workshop_0	2	2	3	1	2	2	50	45	44	4	3808212:15:00	87.6
126	c46bb822-b091-4691-aa8b-8adcbd0dbc37	90	3	12	1	1	2	1	Workshop_0	2	2	3	1	2	2	40	40	32	5	3808212:15:00	87.6
127	c46bb822-b091-4691-aa8b-8adcbd0dbc37	74.8	3	12	1	1	2	1	Workshop_0	2	2	3	1	2	2	22	29	37	1	3808212:15:00	87.6
128	ea3bc283-d4a0-4886-bac7-1ba11f115f5e	100	4	12	1	6	2	10	Workshop_0	2	2	4	2	1	1	50	50	50	5	3808212:15:00	97.2
129	ea3bc283-d4a0-4886-bac7-1ba11f115f5e	94.4	4	12	1	6	2	10	Workshop_0	2	2	4	2	1	1	50	36	50	4	3808212:15:00	97.2
130	f4c322e2-3bd4-45f8-bfc6-fbaa14d9ba38	86.8	3	13	1	1	2	1	Workshop_0	3	3	3	1	2	1	38	35	33	8	3808212:15:00	78.3
131	f4c322e2-3bd4-45f8-bfc6-fbaa14d9ba38	84.4	3	13	1	1	2	1	Workshop_0	3	3	3	1	2	1	38	29	33	4	3808212:15:00	78.3
132	f4c322e2-3bd4-45f8-bfc6-fbaa14d9ba38	80.6	3	13	1	1	2	1	Workshop_0	3	3	3	1	2	1	33	27	50	4	3808212:15:00	78.3
133	f4c322e2-3bd4-45f8-bfc6-fbaa14d9ba38	61.4	3	13	1	1	2	1	Workshop_0	3	3	3	1	2	1	19	0	0	5	3808212:15:00	78.3
134	08c8a492-4071-4a1e-8dae-15b912d0e3f4	36	5	12	1	2	1	5	Workshop_0	3	2	4	1	1	1	0	-35	44	4	3808044:15:00	35
135	08c8a492-4071-4a1e-8dae-15b912d0e3f4	34	5	12	1	2	1	5	Workshop_0	3	2	4	1	1	1	0	-40	44	2	3808044:15:00	35
136	0bb6dfdc-354e-495a-94f9-8d22787d06d4	91	4	9	1	4	2	4	Workshop_0	2	1	2	1	2	1	41	41	43	4	3808044:15:00	83.05
137	0bb6dfdc-354e-495a-94f9-8d22787d06d4	88	4	9	1	4	2	4	Workshop_0	2	1	2	1	2	1	38	38	37	2	3808044:15:00	83.05
138	0bb6dfdc-354e-495a-94f9-8d22787d06d4	79.4	4	9	1	4	2	4	Workshop_0	2	1	2	1	2	1	33	24	44	4	3808044:15:00	83.05
139	0bb6dfdc-354e-495a-94f9-8d22787d06d4	73.8	4	9	1	4	2	4	Workshop_0	2	1	2	1	2	1	23	25	22	10	3808044:15:00	83.05
140	30ec2f82-2150-4d93-9798-ce7812b0649b	50	4	12	2	1	1	1	Workshop_0	2	3	3	1	2	1	16	-24	19	4	3808044:15:00	42.5333333333333
141	30ec2f82-2150-4d93-9798-ce7812b0649b	47.6	4	12	2	1	1	1	Workshop_0	2	3	3	1	2	1	18	-33	29	4	3808044:15:00	42.5333333333333
142	30ec2f82-2150-4d93-9798-ce7812b0649b	30	4	12	2	1	1	1	Workshop_0	2	3	3	1	2	1	0	-50	0	4	3808044:15:00	42.5333333333333
143	392cb111-c49d-4247-a23a-d1619a3c769b	50	4	10	1	2	1	2	Workshop_0	2	2	2	1	2	1	0	0	49	9	3808044:15:00	41.3142857142857
144	392cb111-c49d-4247-a23a-d1619a3c769b	50	4	10	1	2	1	2	Workshop_0	2	2	2	1	2	1	0	0	42	9	3808044:15:00	41.3142857142857
145	392cb111-c49d-4247-a23a-d1619a3c769b	50	4	10	1	2	1	2	Workshop_0	2	2	2	1	2	1	0	0	36	7	3808044:15:00	41.3142857142857
146	392cb111-c49d-4247-a23a-d1619a3c769b	38.8	4	10	1	2	1	2	Workshop_0	2	2	2	1	2	1	0	-28	44	7	3808044:15:00	41.3142857142857
147	392cb111-c49d-4247-a23a-d1619a3c769b	36.8	4	10	1	2	1	2	Workshop_0	2	2	2	1	2	1	0	-33	39	5	3808044:15:00	41.3142857142857
148	392cb111-c49d-4247-a23a-d1619a3c769b	33.6	4	10	1	2	1	2	Workshop_0	2	2	2	1	2	1	0	-41	39	5	3808044:15:00	41.3142857142857
149	392cb111-c49d-4247-a23a-d1619a3c769b	30	4	10	1	2	1	2	Workshop_0	2	2	2	1	2	1	0	-50	50	2	3808044:15:00	41.3142857142857
150	40819587-d08e-4d67-9930-7f3d16057fa0	85.2	4	11	2	7	2	4	Workshop_0	2	5	1	1	1	1	40	28	50	9	3808044:15:00	65.8857142857143
151	40819587-d08e-4d67-9930-7f3d16057fa0	75.2	4	11	2	7	2	4	Workshop_0	2	5	1	1	1	1	50	-12	50	9	3808044:15:00	65.8857142857143
152	40819587-d08e-4d67-9930-7f3d16057fa0	71.2	4	11	2	7	2	4	Workshop_0	2	5	1	1	1	1	50	-22	50	8	3808044:15:00	65.8857142857143
153	40819587-d08e-4d67-9930-7f3d16057fa0	62.8	4	11	2	7	2	4	Workshop_0	2	5	1	1	1	1	50	-43	27	4	3808044:15:00	65.8857142857143
154	40819587-d08e-4d67-9930-7f3d16057fa0	57.4	4	11	2	7	2	4	Workshop_0	2	5	1	1	1	1	21	-13	35	4	3808044:15:00	65.8857142857143
155	40819587-d08e-4d67-9930-7f3d16057fa0	55.4	4	11	2	7	2	4	Workshop_0	2	5	1	1	1	1	33	-36	35	8	3808044:15:00	65.8857142857143
156	40819587-d08e-4d67-9930-7f3d16057fa0	54	4	11	2	7	2	4	Workshop_0	2	5	1	1	1	1	28	-32	34	3	3808044:15:00	65.8857142857143
157	4d71dd3f-32e9-4224-8331-b39876ec730d	100	5	11	1	3	1	7	Workshop_0	2	3	3	1	1	1	50	50	50	9	3808044:15:00	64.52
158	4d71dd3f-32e9-4224-8331-b39876ec730d	68.2	5	11	1	3	1	7	Workshop_0	2	3	3	1	1	1	43	-19	50	8	3808044:15:00	64.52
159	4d71dd3f-32e9-4224-8331-b39876ec730d	64.4	5	11	1	3	1	7	Workshop_0	2	3	3	1	1	1	50	-39	50	10	3808044:15:00	64.52
160	4d71dd3f-32e9-4224-8331-b39876ec730d	60	5	11	1	3	1	7	Workshop_0	2	3	3	1	1	1	50	-50	50	4	3808044:15:00	64.52
161	4d71dd3f-32e9-4224-8331-b39876ec730d	30	5	11	1	3	1	7	Workshop_0	2	3	3	1	1	1	0	-50	-40	4	3808044:15:00	64.52
162	5acdda0c-4e5d-4d26-ad9d-7eb2252e403c	65.8	4	12	2	10	1	9	Workshop_0	2	3	3	1	2	1	37	-16	0	8	3808044:15:00	51.1142857142857
163	5acdda0c-4e5d-4d26-ad9d-7eb2252e403c	64.4	4	12	2	10	1	9	Workshop_0	2	3	3	1	2	1	24	0	0	8	3808044:15:00	51.1142857142857
164	5acdda0c-4e5d-4d26-ad9d-7eb2252e403c	50	4	12	2	10	1	9	Workshop_0	2	3	3	1	2	1	0	0	0	1	3808044:15:00	51.1142857142857
165	5acdda0c-4e5d-4d26-ad9d-7eb2252e403c	50	4	12	2	10	1	9	Workshop_0	2	3	3	1	2	1	0	0	0	8	3808044:15:00	51.1142857142857
166	5acdda0c-4e5d-4d26-ad9d-7eb2252e403c	50	4	12	2	10	1	9	Workshop_0	2	3	3	1	2	1	0	0	0	1	3808044:15:00	51.1142857142857
167	5acdda0c-4e5d-4d26-ad9d-7eb2252e403c	40	4	12	2	10	1	9	Workshop_0	2	3	3	1	2	1	0	-25	0	8	3808044:15:00	51.1142857142857
168	5acdda0c-4e5d-4d26-ad9d-7eb2252e403c	37.6	4	12	2	10	1	9	Workshop_0	2	3	3	1	2	1	0	-31	0	8	3808044:15:00	51.1142857142857
169	b399b4e3-fb82-4faa-b562-717c3bcce9aa	96.4	3	9	1	3	2	3	Workshop_0	2	1	2	1	2	1	50	41	43	4	3808044:15:00	88.56
170	b399b4e3-fb82-4faa-b562-717c3bcce9aa	95.6	3	9	1	3	2	3	Workshop_0	2	1	2	1	2	1	50	39	50	4	3808044:15:00	88.56
171	b399b4e3-fb82-4faa-b562-717c3bcce9aa	89.6	3	9	1	3	2	3	Workshop_0	2	1	2	1	2	1	50	24	50	10	3808044:15:00	88.56
172	b399b4e3-fb82-4faa-b562-717c3bcce9aa	81.2	3	9	1	3	2	3	Workshop_0	2	1	2	1	2	1	20	48	44	4	3808044:15:00	88.56
173	b399b4e3-fb82-4faa-b562-717c3bcce9aa	80	3	9	1	3	2	3	Workshop_0	2	1	2	1	2	1	50	0	50	4	3808044:15:00	88.56
174	c0b5e59e-d736-47de-a857-2204b169e501	64.6	4	8	1	3	1	5	Workshop_0	1	1	2	1	2	1	39	-22	38	2	3808044:15:00	42.6666666666667
175	c0b5e59e-d736-47de-a857-2204b169e501	47.6	4	8	1	3	1	5	Workshop_0	1	1	2	1	2	1	22	-39	13	4	3808044:15:00	42.6666666666667
176	c0b5e59e-d736-47de-a857-2204b169e501	15.8	4	8	1	3	1	5	Workshop_0	1	1	2	1	2	1	-47	-15	36	2	3808044:15:00	42.6666666666667
177	f59f203a-062d-4746-9ba6-23fc2b7fa0a1	70.2	4	10	1	4	1	3	Workshop_0	2	2	2	1	2	1	23	16	35	2	3808044:15:00	58.65
178	f59f203a-062d-4746-9ba6-23fc2b7fa0a1	67.4	4	10	1	4	1	3	Workshop_0	2	2	2	1	2	1	29	0	30	4	3808044:15:00	58.65
179	f59f203a-062d-4746-9ba6-23fc2b7fa0a1	50	4	10	1	4	1	3	Workshop_0	2	2	2	1	2	1	0	0	0	4	3808044:15:00	58.65
180	f59f203a-062d-4746-9ba6-23fc2b7fa0a1	47	4	10	1	4	1	3	Workshop_0	2	2	2	1	2	1	21	-39	24	2	3808044:15:00	58.65
181	30d3700c-7214-41cf-b766-1ed274c52a7d	100	2	10	2	1	2	1	Workshop_0	2	2	2	2	1	1	50	50	50	9	3808038:00:00	96
182	30d3700c-7214-41cf-b766-1ed274c52a7d	96	2	10	2	1	2	1	Workshop_0	2	2	2	2	1	1	50	40	50	6	3808038:00:00	96
183	30d3700c-7214-41cf-b766-1ed274c52a7d	92	2	10	2	1	2	1	Workshop_0	2	2	2	2	1	1	50	30	50	6	3808038:00:00	96
184	5023eeac-fa55-4fc5-8dfc-ab37c6f8284d	87.6	3	11	1	1	2	1	Workshop_0	3	2	1	1	3	1	50	19	50	5	3808038:00:00	69.6
185	5023eeac-fa55-4fc5-8dfc-ab37c6f8284d	71.2	3	11	1	1	2	1	Workshop_0	3	2	1	1	3	1	50	-22	0	4	3808038:00:00	69.6
186	5023eeac-fa55-4fc5-8dfc-ab37c6f8284d	50	3	11	1	1	2	1	Workshop_0	3	2	1	1	3	1	0	0	0	4	3808038:00:00	69.6
187	5a2d254f-c9a4-417a-a935-11fbaaf1edf3	90.8	2	7	2	1	1	4	Workshop_0	1	1	2	1	1	1	42	39	42	8	3808038:00:00	88.5
188	5a2d254f-c9a4-417a-a935-11fbaaf1edf3	89.6	2	7	2	1	1	4	Workshop_0	1	1	2	1	1	1	38	42	44	4	3808038:00:00	88.5
189	5a2d254f-c9a4-417a-a935-11fbaaf1edf3	88	2	7	2	1	1	4	Workshop_0	1	1	2	1	1	1	36	41	42	9	3808038:00:00	88.5
190	5a2d254f-c9a4-417a-a935-11fbaaf1edf3	85.6	2	7	2	1	1	4	Workshop_0	1	1	2	1	1	1	36	35	40	4	3808038:00:00	88.5
191	8422f46a-ca29-4cab-b6ab-d6cbf141ff06	77	1	15	2	NA	2	NA	Workshop_0	3	3	2	3	2	2	29	24	24	9	3808038:00:00	74.7
192	8422f46a-ca29-4cab-b6ab-d6cbf141ff06	72.4	1	15	2	NA	2	NA	Workshop_0	3	3	2	3	2	2	22	23	24	4	3808038:00:00	74.7
193	9377030a-db20-469f-a18e-754c7585fab7	92.8	4	12	1	3	1	5	Workshop_0	3	3	2	1	2	1	42	44	49	1	3808038:00:00	75.6333333333333
194	9377030a-db20-469f-a18e-754c7585fab7	82.6	4	12	1	3	1	5	Workshop_0	3	3	2	1	2	1	43	17	50	9	3808038:00:00	75.6333333333333
195	9377030a-db20-469f-a18e-754c7585fab7	78.4	4	12	1	3	1	5	Workshop_0	3	3	2	1	2	1	42	8	44	3	3808038:00:00	75.6333333333333
196	9377030a-db20-469f-a18e-754c7585fab7	78.2	4	12	1	3	1	5	Workshop_0	3	3	2	1	2	1	37	15	41	4	3808038:00:00	75.6333333333333
197	9377030a-db20-469f-a18e-754c7585fab7	71.4	4	12	1	3	1	5	Workshop_0	3	3	2	1	2	1	21	22	0	2	3808038:00:00	75.6333333333333
198	9377030a-db20-469f-a18e-754c7585fab7	50.4	4	12	1	3	1	5	Workshop_0	3	3	2	1	2	1	18	-26	33	4	3808038:00:00	75.6333333333333
199	ba9c3b98-836f-44bd-b48d-7b7d82f1402f	96.2	3	14	1	3	1	2	Workshop_0	3	3	2	2	2	2	47	45	46	5	3808038:00:00	78
200	ba9c3b98-836f-44bd-b48d-7b7d82f1402f	76.4	3	14	1	3	1	2	Workshop_0	3	3	2	2	2	2	44	0	44	4	3808038:00:00	78
201	ba9c3b98-836f-44bd-b48d-7b7d82f1402f	61.4	3	14	1	3	1	2	Workshop_0	3	3	2	2	2	2	45	-39	46	5	3808038:00:00	78
202	d2a6960b-0757-4293-a3dc-55392e123a0e	88.6	3	19	2	1	1	2	Workshop_0	3	3	3	4	3	3	39	38	39	1	3808038:00:00	83.4666666666667
203	d2a6960b-0757-4293-a3dc-55392e123a0e	84.4	3	19	2	1	1	2	Workshop_0	3	3	3	4	3	3	30	41	44	5	3808038:00:00	83.4666666666667
204	d2a6960b-0757-4293-a3dc-55392e123a0e	77.4	3	19	2	1	1	2	Workshop_0	3	3	3	4	3	3	25	31	48	9	3808038:00:00	83.4666666666667
205	d5282ab1-543b-453a-a037-f307a2d69788	89.6	3	12	2	3	2	1	Workshop_0	2	2	2	2	2	2	42	36	28	4	3808038:00:00	79.5
206	d5282ab1-543b-453a-a037-f307a2d69788	85	3	12	2	3	2	1	Workshop_0	2	2	2	2	2	2	37	32	30	3	3808038:00:00	79.5
207	d5282ab1-543b-453a-a037-f307a2d69788	84.2	3	12	2	3	2	1	Workshop_0	2	2	2	2	2	2	33	36	33	1	3808038:00:00	79.5
208	d5282ab1-543b-453a-a037-f307a2d69788	82.6	3	12	2	3	2	1	Workshop_0	2	2	2	2	2	2	33	32	31	9	3808038:00:00	79.5
209	d5282ab1-543b-453a-a037-f307a2d69788	77.6	3	12	2	3	2	1	Workshop_0	2	2	2	2	2	2	28	27	35	5	3808038:00:00	79.5
210	d5282ab1-543b-453a-a037-f307a2d69788	58	3	12	2	3	2	1	Workshop_0	2	2	2	2	2	2	0	20	-16	4	3808038:00:00	79.5
211	391002e3-f20d-4a3d-8f39-2f65548eb343	98	3	16	2	2	2	1	Workshop_0	3	4	3	2	2	2	50	45	46	9	3808044:00:00	63.0666666666667
212	391002e3-f20d-4a3d-8f39-2f65548eb343	64	3	16	2	2	2	1	Workshop_0	3	4	3	2	2	2	30	-10	40	10	3808044:00:00	63.0666666666667
213	391002e3-f20d-4a3d-8f39-2f65548eb343	58	3	16	2	2	2	1	Workshop_0	3	4	3	2	2	2	36	-34	34	4	3808044:00:00	63.0666666666667
214	391002e3-f20d-4a3d-8f39-2f65548eb343	55.6	3	16	2	2	2	1	Workshop_0	3	4	3	2	2	2	32	-34	36	4	3808044:00:00	63.0666666666667
215	391002e3-f20d-4a3d-8f39-2f65548eb343	51.6	3	16	2	2	2	1	Workshop_0	3	4	3	2	2	2	36	-50	50	10	3808044:00:00	63.0666666666667
216	391002e3-f20d-4a3d-8f39-2f65548eb343	51.2	3	16	2	2	2	1	Workshop_0	3	4	3	2	2	2	22	-30	36	4	3808044:00:00	63.0666666666667
217	581ed4e8-fda7-4662-aa1f-c51ce1ba571f	50	1	13	2	NA	2	NA	Workshop_0	3	2	2	2	2	2	0	0	0	1	3808044:00:00	50
218	581ed4e8-fda7-4662-aa1f-c51ce1ba571f	50	1	13	2	NA	2	NA	Workshop_0	3	2	2	2	2	2	0	0	0	5	3808044:00:00	50
219	581ed4e8-fda7-4662-aa1f-c51ce1ba571f	50	1	13	2	NA	2	NA	Workshop_0	3	2	2	2	2	2	0	0	0	1	3808044:00:00	50
220	5b0c0e35-30b4-4abd-b5b2-58e8e60c020c	92.6	3	11	2	1	1	3	Workshop_0	2	5	1	1	1	1	45	39	50	9	3808044:00:00	64.8
221	5b0c0e35-30b4-4abd-b5b2-58e8e60c020c	82.6	3	11	2	1	1	3	Workshop_0	2	5	1	1	1	1	39	23	48	10	3808044:00:00	64.8
222	5b0c0e35-30b4-4abd-b5b2-58e8e60c020c	78	3	11	2	1	1	3	Workshop_0	2	5	1	1	1	1	36	16	50	8	3808044:00:00	64.8
223	5b0c0e35-30b4-4abd-b5b2-58e8e60c020c	58.4	3	11	2	1	1	3	Workshop_0	2	5	1	1	1	1	12	3	19	4	3808044:00:00	64.8
224	5b0c0e35-30b4-4abd-b5b2-58e8e60c020c	47	3	11	2	1	1	3	Workshop_0	2	5	1	1	1	1	-5	0	16	4	3808044:00:00	64.8
225	5b0c0e35-30b4-4abd-b5b2-58e8e60c020c	45	3	11	2	1	1	3	Workshop_0	2	5	1	1	1	1	-7	-2	22	4	3808044:00:00	64.8
226	956ff2c4-8ac4-472b-be27-e9375a5d8e75	86	3	10	1	4	1	4	Workshop_0	2	2	2	1	1	2	36	36	37	9	3808044:00:00	59.3666666666667
227	956ff2c4-8ac4-472b-be27-e9375a5d8e75	74	3	10	1	4	1	4	Workshop_0	2	2	2	1	1	2	40	0	22	5	3808044:00:00	59.3666666666667
228	956ff2c4-8ac4-472b-be27-e9375a5d8e75	57.6	3	10	1	4	1	4	Workshop_0	2	2	2	1	1	2	0	19	23	2	3808044:00:00	59.3666666666667
229	956ff2c4-8ac4-472b-be27-e9375a5d8e75	56.8	3	10	1	4	1	4	Workshop_0	2	2	2	1	1	2	0	17	31	4	3808044:00:00	59.3666666666667
230	956ff2c4-8ac4-472b-be27-e9375a5d8e75	42.4	3	10	1	4	1	4	Workshop_0	2	2	2	1	1	2	-8	-7	-7	4	3808044:00:00	59.3666666666667
231	956ff2c4-8ac4-472b-be27-e9375a5d8e75	39.4	3	10	1	4	1	4	Workshop_0	2	2	2	1	1	2	-11	-10	11	4	3808044:00:00	59.3666666666667
232	9e4358ee-34f3-439a-bd9f-da23db605f62	94.4	5	19	1	8	1	5	Workshop_0	4	5	3	3	3	1	50	36	46	4	3808044:00:00	45.92
233	9e4358ee-34f3-439a-bd9f-da23db605f62	85	5	19	1	8	1	5	Workshop_0	4	5	3	3	3	1	37	32	50	9	3808044:00:00	45.92
234	9e4358ee-34f3-439a-bd9f-da23db605f62	31.6	5	19	1	8	1	5	Workshop_0	4	5	3	3	3	1	-12	-28	24	4	3808044:00:00	45.92
235	9e4358ee-34f3-439a-bd9f-da23db605f62	13.4	5	19	1	8	1	5	Workshop_0	4	5	3	3	3	1	-31	-45	40	4	3808044:00:00	45.92
236	9e4358ee-34f3-439a-bd9f-da23db605f62	5.2	5	19	1	8	1	5	Workshop_0	4	5	3	3	3	1	-44	-46	50	4	3808044:00:00	45.92
237	e06edca4-3604-4384-96fa-cd643c390316	16.2	6	16	1	3	1	7	Workshop_0	3	4	3	2	1	3	-43	-20	41	9	3808044:00:00	9.8
238	e06edca4-3604-4384-96fa-cd643c390316	12	6	16	1	3	1	7	Workshop_0	3	4	3	2	1	3	-50	-20	41	4	3808044:00:00	9.8
239	e06edca4-3604-4384-96fa-cd643c390316	8.4	6	16	1	3	1	7	Workshop_0	3	4	3	2	1	3	-40	-44	41	8	3808044:00:00	9.8
240	e06edca4-3604-4384-96fa-cd643c390316	8.2	6	16	1	3	1	7	Workshop_0	3	4	3	2	1	3	-43	-40	41	5	3808044:00:00	9.8
241	e06edca4-3604-4384-96fa-cd643c390316	4.2	6	16	1	3	1	7	Workshop_0	3	4	3	2	1	3	-49	-41	40	7	3808044:00:00	9.8
242	ef8e02ee-2eb9-4292-ad58-d6376ea43878	100	3	19	1	2	1	1	Workshop_0	5	5	1	4	3	1	50	50	50	9	3808044:00:00	74.5333333333333
243	ef8e02ee-2eb9-4292-ad58-d6376ea43878	84.8	3	19	1	2	1	1	Workshop_0	5	5	1	4	3	1	50	12	50	4	3808044:00:00	74.5333333333333
244	ef8e02ee-2eb9-4292-ad58-d6376ea43878	76.8	3	19	1	2	1	1	Workshop_0	5	5	1	4	3	1	50	-8	50	4	3808044:00:00	74.5333333333333
245	ef8e02ee-2eb9-4292-ad58-d6376ea43878	65.6	3	19	1	2	1	1	Workshop_0	5	5	1	4	3	1	50	-36	50	10	3808044:00:00	74.5333333333333
246	ef8e02ee-2eb9-4292-ad58-d6376ea43878	60	3	19	1	2	1	1	Workshop_0	5	5	1	4	3	1	50	-50	50	4	3808044:00:00	74.5333333333333
247	ef8e02ee-2eb9-4292-ad58-d6376ea43878	60	3	19	1	2	1	1	Workshop_0	5	5	1	4	3	1	50	-50	50	4	3808044:00:00	74.5333333333333
248	15710106-9ee4-4d1d-a71c-bb4c5f5d2b68	67.4	4	8	1	5	2	1	Workshop_0	1	2	1	1	2	1	23	9	21	9	3809051:00:00	55.8
249	15710106-9ee4-4d1d-a71c-bb4c5f5d2b68	50	4	8	1	5	2	1	Workshop_0	1	2	1	1	2	1	0	0	0	9	3809051:00:00	55.8
250	15710106-9ee4-4d1d-a71c-bb4c5f5d2b68	50	4	8	1	5	2	1	Workshop_0	1	2	1	1	2	1	0	0	0	9	3809051:00:00	55.8
251	2666f4c0-a5f2-471d-8baa-6a3daa23a015	100	4	7	1	7	2	1	Workshop_0	1	2	1	1	1	1	50	50	50	3	3809051:00:00	97.4
252	2666f4c0-a5f2-471d-8baa-6a3daa23a015	94.8	4	7	1	7	2	1	Workshop_0	1	2	1	1	1	1	50	37	49	3	3809051:00:00	97.4
253	31d8e4bf-0d04-42ed-802f-262054d45a07	98.4	4	6	1	1	2	1	Workshop_0	1	1	1	1	1	1	50	46	45	8	3809051:00:00	44.4
254	31d8e4bf-0d04-42ed-802f-262054d45a07	18.6	4	6	1	1	2	1	Workshop_0	1	1	1	1	1	1	-47	-8	50	4	3809051:00:00	44.4
255	31d8e4bf-0d04-42ed-802f-262054d45a07	16.2	4	6	1	1	2	1	Workshop_0	1	1	1	1	1	1	-39	-26	35	4	3809051:00:00	44.4
256	55f22c25-eb02-49ff-b297-6301c3b411d0	77.4	4	8	1	4	2	5	Workshop_0	2	2	1	1	1	1	31	22	24	4	3809051:00:00	64.7333333333333
257	55f22c25-eb02-49ff-b297-6301c3b411d0	58.6	4	8	1	4	2	5	Workshop_0	2	2	1	1	1	1	7	11	16	4	3809051:00:00	64.7333333333333
258	55f22c25-eb02-49ff-b297-6301c3b411d0	58.2	4	8	1	4	2	5	Workshop_0	2	2	1	1	1	1	7	10	38	4	3809051:00:00	64.7333333333333
259	654bc7b4-deaf-4081-8e42-c51a8006c04e	95.8	3	8	2	1	2	1	Workshop_0	2	2	1	1	1	1	45	47	47	3	3809051:00:00	91.0666666666667
260	654bc7b4-deaf-4081-8e42-c51a8006c04e	89.8	3	8	2	1	2	1	Workshop_0	2	2	1	1	1	1	43	35	40	8	3809051:00:00	91.0666666666667
261	654bc7b4-deaf-4081-8e42-c51a8006c04e	87.6	3	8	2	1	2	1	Workshop_0	2	2	1	1	1	1	40	34	42	5	3809051:00:00	91.0666666666667
262	7172d397-99d5-4ea2-aeb9-83125e3e0188	32.8	4	11	2	6	2	1	Workshop_0	3	3	2	1	1	1	-40	17	50	4	3809051:00:00	24.95
263	7172d397-99d5-4ea2-aeb9-83125e3e0188	24.8	4	11	2	6	2	1	Workshop_0	3	3	2	1	1	1	-26	-24	39	4	3809051:00:00	24.95
264	7172d397-99d5-4ea2-aeb9-83125e3e0188	22	4	11	2	6	2	1	Workshop_0	3	3	2	1	1	1	-30	-25	38	4	3809051:00:00	24.95
265	7172d397-99d5-4ea2-aeb9-83125e3e0188	20.2	4	11	2	6	2	1	Workshop_0	3	3	2	1	1	1	-33	-25	43	4	3809051:00:00	24.95
266	76ac6880-ff08-4f87-8f0e-d45b7da971bd	54.8	3	12	2	1	1	3	Workshop_0	2	2	2	2	2	2	8	0	12	8	3809051:00:00	37.55
267	76ac6880-ff08-4f87-8f0e-d45b7da971bd	35	3	12	2	1	1	3	Workshop_0	2	2	2	2	2	2	-25	0	25	4	3809051:00:00	37.55
268	76ac6880-ff08-4f87-8f0e-d45b7da971bd	30.8	3	12	2	1	1	3	Workshop_0	2	2	2	2	2	2	-20	-18	-8	4	3809051:00:00	37.55
269	76ac6880-ff08-4f87-8f0e-d45b7da971bd	29.6	3	12	2	1	1	3	Workshop_0	2	2	2	2	2	2	-16	-27	0	4	3809051:00:00	37.55
270	7c609a6e-7088-4ffc-a006-aa9677d8f85c	81	2	8	2	1	1	5	Workshop_0	2	2	1	1	1	1	33	28	20	6	3809051:00:00	67.75
271	7c609a6e-7088-4ffc-a006-aa9677d8f85c	79.8	2	8	2	1	1	5	Workshop_0	2	2	1	1	1	1	31	28	39	9	3809051:00:00	67.75
272	7c609a6e-7088-4ffc-a006-aa9677d8f85c	73.2	2	8	2	1	1	5	Workshop_0	2	2	1	1	1	1	26	19	24	6	3809051:00:00	67.75
273	7c609a6e-7088-4ffc-a006-aa9677d8f85c	37	2	8	2	1	1	5	Workshop_0	2	2	1	1	1	1	-13	-13	25	8	3809051:00:00	67.75
274	ae0cda05-07a7-4987-819e-187a16b5ac2f	100	2	10	2	1	2	1	Workshop_0	2	3	1	2	1	1	50	50	50	3	3809051:00:00	95.4857142857143
275	ae0cda05-07a7-4987-819e-187a16b5ac2f	100	2	10	2	1	2	1	Workshop_0	2	3	1	2	1	1	50	50	50	8	3809051:00:00	95.4857142857143
276	ae0cda05-07a7-4987-819e-187a16b5ac2f	100	2	10	2	1	2	1	Workshop_0	2	3	1	2	1	1	50	50	50	1	3809051:00:00	95.4857142857143
277	ae0cda05-07a7-4987-819e-187a16b5ac2f	100	2	10	2	1	2	1	Workshop_0	2	3	1	2	1	1	50	50	50	6	3809051:00:00	95.4857142857143
278	ae0cda05-07a7-4987-819e-187a16b5ac2f	92.4	2	10	2	1	2	1	Workshop_0	2	3	1	2	1	1	50	31	50	1	3809051:00:00	95.4857142857143
279	ae0cda05-07a7-4987-819e-187a16b5ac2f	88.4	2	10	2	1	2	1	Workshop_0	2	3	1	2	1	1	50	21	50	9	3809051:00:00	95.4857142857143
280	ae0cda05-07a7-4987-819e-187a16b5ac2f	87.6	2	10	2	1	2	1	Workshop_0	2	3	1	2	1	1	50	19	50	4	3809051:00:00	95.4857142857143
281	f3792304-da08-46d2-86e1-18969e473816	85.4	3	11	1	5	2	2	Workshop_0	2	2	3	1	2	1	35	36	33	4	3809051:00:00	41.84
282	f3792304-da08-46d2-86e1-18969e473816	83.6	3	11	1	5	2	2	Workshop_0	2	2	3	1	2	1	34	33	30	4	3809051:00:00	41.84
283	f3792304-da08-46d2-86e1-18969e473816	21	3	11	1	5	2	2	Workshop_0	2	2	3	1	2	1	-25	-35	-34	2	3809051:00:00	41.84
284	f3792304-da08-46d2-86e1-18969e473816	13.4	3	11	1	5	2	2	Workshop_0	2	2	3	1	2	1	-37	-36	50	4	3809051:00:00	41.84
285	f3792304-da08-46d2-86e1-18969e473816	5.8	3	11	1	5	2	2	Workshop_0	2	2	3	1	2	1	-45	-43	49	4	3809051:00:00	41.84
286	72bbeb80-860c-4479-a00b-bd5a977668b5	99.4	2	9	2	1	1	4	Workshop_0	2	2	2	1	1	1	49	50	46	4	3808206:00:00	98.8666666666667
287	72bbeb80-860c-4479-a00b-bd5a977668b5	98.8	2	9	2	1	1	4	Workshop_0	2	2	2	1	1	1	50	47	49	4	3808206:00:00	98.8666666666667
288	72bbeb80-860c-4479-a00b-bd5a977668b5	98.4	2	9	2	1	1	4	Workshop_0	2	2	2	1	1	1	50	46	46	9	3808206:00:00	98.8666666666667
289	76b2762a-7838-402e-8963-5732fa4257fb	35.6	1	19	2	5	1	6	Workshop_0	4	3	3	3	3	3	2	-39	50	8	3808206:00:00	20.6
290	76b2762a-7838-402e-8963-5732fa4257fb	14	1	19	2	5	1	6	Workshop_0	4	3	3	3	3	3	-36	-36	37	4	3808206:00:00	20.6
291	76b2762a-7838-402e-8963-5732fa4257fb	12.2	1	19	2	5	1	6	Workshop_0	4	3	3	3	3	3	-37	-39	44	4	3808206:00:00	20.6
292	7b30caf2-42ac-4045-a17c-6111f40b6ee7	58	3	17	2	1	2	1	Workshop_0	3	4	2	2	3	3	0	20	15	1	3808206:00:00	45.5
293	7b30caf2-42ac-4045-a17c-6111f40b6ee7	55	3	17	2	1	2	1	Workshop_0	3	4	2	2	3	3	15	-10	30	5	3808206:00:00	45.5
294	7b30caf2-42ac-4045-a17c-6111f40b6ee7	47	3	17	2	1	2	1	Workshop_0	3	4	2	2	3	3	15	-30	40	2	3808206:00:00	45.5
295	7b30caf2-42ac-4045-a17c-6111f40b6ee7	22	3	17	2	1	2	1	Workshop_0	3	4	2	2	3	3	-30	-25	40	5	3808206:00:00	45.5
296	8526fd99-84f4-45f3-97cd-826b6a4eb4fd	50	3	8	2	1	1	4	Workshop_0	1	2	2	1	1	1	0	0	0	4	3808206:00:00	38.1
297	8526fd99-84f4-45f3-97cd-826b6a4eb4fd	26.2	3	8	2	1	1	4	Workshop_0	1	2	2	1	1	1	-23	-25	27	4	3808206:00:00	38.1
298	85f74961-5845-48b8-a6b3-45b34f62797c	100	4	8	2	1	1	1	Workshop_0	2	1	2	1	1	1	50	50	50	3	3808206:00:00	81
299	85f74961-5845-48b8-a6b3-45b34f62797c	96	4	8	2	1	1	1	Workshop_0	2	1	2	1	1	1	50	40	50	4	3808206:00:00	81
300	85f74961-5845-48b8-a6b3-45b34f62797c	92	4	8	2	1	1	1	Workshop_0	2	1	2	1	1	1	50	30	50	10	3808206:00:00	81
301	85f74961-5845-48b8-a6b3-45b34f62797c	36	4	8	2	1	1	1	Workshop_0	2	1	2	1	1	1	-30	10	40	9	3808206:00:00	81
302	99362808-472a-405a-b390-192a2b686175	100	3	9	2	1	1	4	Workshop_0	2	2	2	1	1	1	50	50	45	4	3808206:00:00	95.88
303	99362808-472a-405a-b390-192a2b686175	95	3	9	2	1	1	4	Workshop_0	2	2	2	1	1	1	45	45	45	4	3808206:00:00	95.88
304	99362808-472a-405a-b390-192a2b686175	95	3	9	2	1	1	4	Workshop_0	2	2	2	1	1	1	45	45	45	4	3808206:00:00	95.88
305	99362808-472a-405a-b390-192a2b686175	95	3	9	2	1	1	4	Workshop_0	2	2	2	1	1	1	45	45	45	4	3808206:00:00	95.88
306	99362808-472a-405a-b390-192a2b686175	94.4	3	9	2	1	1	4	Workshop_0	2	2	2	1	1	1	46	42	48	4	3808206:00:00	95.88
307	c5861ad7-f30e-44bd-885c-9efa47320560	100	2	11	2	1	2	1	Workshop_0	2	2	3	2	1	1	50	50	50	4	3808206:00:00	77.0666666666667
308	c5861ad7-f30e-44bd-885c-9efa47320560	92.4	2	11	2	1	2	1	Workshop_0	2	2	3	2	1	1	50	31	50	4	3808206:00:00	77.0666666666667
309	c5861ad7-f30e-44bd-885c-9efa47320560	81.2	2	11	2	1	2	1	Workshop_0	2	2	3	2	1	1	50	3	50	4	3808206:00:00	77.0666666666667
310	c5861ad7-f30e-44bd-885c-9efa47320560	80	2	11	2	1	2	1	Workshop_0	2	2	3	2	1	1	34	24	50	5	3808206:00:00	77.0666666666667
311	c5861ad7-f30e-44bd-885c-9efa47320560	58.8	2	11	2	1	2	1	Workshop_0	2	2	3	2	1	1	16	-2	49	2	3808206:00:00	77.0666666666667
312	c5861ad7-f30e-44bd-885c-9efa47320560	50	2	11	2	1	2	1	Workshop_0	2	2	3	2	1	1	0	0	27	2	3808206:00:00	77.0666666666667
313	dcccb94c-4b95-4bcf-979d-1f49e0258208	65	1	7	2	1	2	1	Workshop_0	2	1	1	1	1	1	5	30	26	9	3808206:00:00	57.3
314	dcccb94c-4b95-4bcf-979d-1f49e0258208	49.6	1	7	2	1	2	1	Workshop_0	2	1	1	1	1	1	-10	14	19	9	3808206:00:00	57.3
315	f37cd599-d26d-41d1-b90b-2009714af52d	50	1	11	2	NA	1	4	Workshop_0	2	3	1	2	2	1	0	0	0	4	3808206:00:00	49.2
316	f37cd599-d26d-41d1-b90b-2009714af52d	50	1	11	2	NA	1	4	Workshop_0	2	3	1	2	2	1	0	0	0	4	3808206:00:00	49.2
317	f37cd599-d26d-41d1-b90b-2009714af52d	50	1	11	2	NA	1	4	Workshop_0	2	3	1	2	2	1	0	0	0	4	3808206:00:00	49.2
318	f37cd599-d26d-41d1-b90b-2009714af52d	46.8	1	11	2	NA	1	4	Workshop_0	2	3	1	2	2	1	14	-29	27	8	3808206:00:00	49.2
319	fc328b3e-bd2d-4143-abf5-9956e767be78	46	5	17	1	3	1	6	Workshop_0	4	2	3	3	3	2	-20	20	50	4	3808206:00:00	43.5
320	fc328b3e-bd2d-4143-abf5-9956e767be78	41	5	17	1	3	1	6	Workshop_0	4	2	3	3	3	2	-25	15	30	4	3808206:00:00	43.5
321	3726f929-6b7f-4ee4-af46-7a8480489f58	89	3	20	1	7	2	2	Workshop_0	3	4	4	3	3	3	37	42	43	9	3808044:00:00	69.5
322	3726f929-6b7f-4ee4-af46-7a8480489f58	50	3	20	1	7	2	2	Workshop_0	3	4	4	3	3	3	0	0	22	4	3808044:00:00	69.5
323	7c9e19c6-f7bc-45b5-b85a-f59286f2ef82	100	3	15	2	NA	2	NA	Workshop_0	3	4	2	2	2	2	50	50	50	10	3808044:00:00	74.9
324	7c9e19c6-f7bc-45b5-b85a-f59286f2ef82	79.6	3	15	2	NA	2	NA	Workshop_0	3	4	2	2	2	2	50	-1	50	2	3808044:00:00	74.9
325	7c9e19c6-f7bc-45b5-b85a-f59286f2ef82	60	3	15	2	NA	2	NA	Workshop_0	3	4	2	2	2	2	50	-50	50	4	3808044:00:00	74.9
326	7c9e19c6-f7bc-45b5-b85a-f59286f2ef82	60	3	15	2	NA	2	NA	Workshop_0	3	4	2	2	2	2	50	-50	50	4	3808044:00:00	74.9
327	7fd82381-761e-44bd-8203-10c1ddaa79be	54.4	2	11	1	2	1	4	Workshop_0	2	2	2	2	1	2	0	11	50	9	3808044:00:00	34.4
328	7fd82381-761e-44bd-8203-10c1ddaa79be	41.4	2	11	1	2	1	4	Workshop_0	2	2	2	2	1	2	-27	19	50	9	3808044:00:00	34.4
329	7fd82381-761e-44bd-8203-10c1ddaa79be	7.4	2	11	1	2	1	4	Workshop_0	2	2	2	2	1	2	-41	-45	50	4	3808044:00:00	34.4
330	a24d56d8-c54a-4966-b925-5f12870e9d83	17.8	4	24	2	1	1	3	Workshop_0	5	4	4	4	3	4	-33	-31	35	4	3808044:00:00	16.3333333333333
331	a24d56d8-c54a-4966-b925-5f12870e9d83	17.8	4	24	2	1	1	3	Workshop_0	5	4	4	4	3	4	-33	-31	47	4	3808044:00:00	16.3333333333333
332	a24d56d8-c54a-4966-b925-5f12870e9d83	13.4	4	24	2	1	1	3	Workshop_0	5	4	4	4	3	4	-35	-39	50	4	3808044:00:00	16.3333333333333
333	a6d9d0c8-3141-4d0e-82ab-e1487ace06ad	76.6	2	15	1	2	2	3	Workshop_0	2	2	3	2	3	3	27	26	28	9	3808044:00:00	64
334	a6d9d0c8-3141-4d0e-82ab-e1487ace06ad	65.4	2	15	1	2	2	3	Workshop_0	2	2	3	2	3	3	17	13	15	5	3808044:00:00	64
335	a6d9d0c8-3141-4d0e-82ab-e1487ace06ad	50	2	15	1	2	2	3	Workshop_0	2	2	3	2	3	3	0	0	0	5	3808044:00:00	64
336	b5476894-bd33-4de7-8c80-ae38cdd1c331	50	3	9	2	1	1	7	Workshop_0	3	1	2	1	1	1	0	0	0	8	3808044:00:00	14
337	b5476894-bd33-4de7-8c80-ae38cdd1c331	20	3	9	2	1	1	7	Workshop_0	3	1	2	1	1	1	-50	0	-50	5	3808044:00:00	14
338	b5476894-bd33-4de7-8c80-ae38cdd1c331	0	3	9	2	1	1	7	Workshop_0	3	1	2	1	1	1	-50	-50	-50	4	3808044:00:00	14
339	b5476894-bd33-4de7-8c80-ae38cdd1c331	0	3	9	2	1	1	7	Workshop_0	3	1	2	1	1	1	-50	-50	-50	1	3808044:00:00	14
340	b5476894-bd33-4de7-8c80-ae38cdd1c331	0	3	9	2	1	1	7	Workshop_0	3	1	2	1	1	1	-50	-50	-50	8	3808044:00:00	14
341	ba2d27c9-f777-4ade-95c7-0fb978334df6	100	2	17	1	8	2	1	Workshop_0	3	3	3	3	2	3	50	50	50	4	3808044:00:00	78.2666666666667
342	ba2d27c9-f777-4ade-95c7-0fb978334df6	67.6	2	17	1	8	2	1	Workshop_0	3	3	3	3	2	3	50	-31	50	4	3808044:00:00	78.2666666666667
343	ba2d27c9-f777-4ade-95c7-0fb978334df6	67.2	2	17	1	8	2	1	Workshop_0	3	3	3	3	2	3	50	-32	24	5	3808044:00:00	78.2666666666667
344	d20cfb49-e4bf-4c65-bfa0-ceae3d9d6e64	87.4	2	12	1	5	2	1	Workshop_0	3	1	2	3	1	2	43	29	50	8	3808044:00:00	77.95
345	d20cfb49-e4bf-4c65-bfa0-ceae3d9d6e64	84.2	2	12	1	5	2	1	Workshop_0	3	1	2	3	1	2	31	39	35	8	3808044:00:00	77.95
346	d20cfb49-e4bf-4c65-bfa0-ceae3d9d6e64	81.8	2	12	1	5	2	1	Workshop_0	3	1	2	3	1	2	47	9	50	4	3808044:00:00	77.95
347	d20cfb49-e4bf-4c65-bfa0-ceae3d9d6e64	58.4	2	12	1	5	2	1	Workshop_0	3	1	2	3	1	2	0	21	50	10	3808044:00:00	77.95
348	dd405800-b676-4ebb-8ba6-6faaac02ff9a	50	3	20	2	1	1	4	Workshop_0	4	4	3	3	2	4	0	0	0	9	3808044:00:00	50
349	dd405800-b676-4ebb-8ba6-6faaac02ff9a	50	3	20	2	1	1	4	Workshop_0	4	4	3	3	2	4	0	0	0	5	3808044:00:00	50
350	e4d285b7-b09b-4762-b830-5781a0cc1447	73.8	3	6	1	2	2	1	Workshop_0	1	1	1	1	1	1	21	28	34	9	3808044:00:00	64.6666666666667
351	e4d285b7-b09b-4762-b830-5781a0cc1447	60.2	3	6	1	2	2	1	Workshop_0	1	1	1	1	1	1	11	9	12	8	3808044:00:00	64.6666666666667
352	e4d285b7-b09b-4762-b830-5781a0cc1447	60	3	6	1	2	2	1	Workshop_0	1	1	1	1	1	1	10	10	12	1	3808044:00:00	64.6666666666667
353	fa89d51e-ee9c-4319-a136-d67aa820bb4d	78.8	5	14	2	10	2	1	Workshop_0	3	3	1	2	3	2	48	0	50	4	3808044:00:00	78.8
354	2a4be991-b1ca-45f7-8fc7-302838e39331	86.2	2	8	2	NA	2	NA	Workshop_0	1	2	1	1	2	1	37	35	37	4	3808212:00:00	63.55
355	2a4be991-b1ca-45f7-8fc7-302838e39331	72.2	2	8	2	NA	2	NA	Workshop_0	1	2	1	1	2	1	21	24	24	5	3808212:00:00	63.55
356	2a4be991-b1ca-45f7-8fc7-302838e39331	69.6	2	8	2	NA	2	NA	Workshop_0	1	2	1	1	2	1	18	22	28	4	3808212:00:00	63.55
357	2a4be991-b1ca-45f7-8fc7-302838e39331	26.2	2	8	2	NA	2	NA	Workshop_0	1	2	1	1	2	1	-21	-28	-19	7	3808212:00:00	63.55
358	3ddd66a8-50a4-4812-8851-e3e638abaef5	84	2	10	2	1	2	2	Workshop_0	2	2	2	1	2	1	50	10	50	1	3808212:00:00	58.3333333333333
359	3ddd66a8-50a4-4812-8851-e3e638abaef5	84	2	10	2	1	2	2	Workshop_0	2	2	2	1	2	1	50	10	50	8	3808212:00:00	58.3333333333333
360	3ddd66a8-50a4-4812-8851-e3e638abaef5	7	2	10	2	1	2	2	Workshop_0	2	2	2	1	2	1	-45	-40	50	4	3808212:00:00	58.3333333333333
361	639156c5-cb7a-454b-896b-fa5c5eb2bdf5	97.6	5	10	1	2	1	2	Workshop_0	2	2	2	1	2	1	50	44	50	9	3808212:00:00	58.1
362	639156c5-cb7a-454b-896b-fa5c5eb2bdf5	92.8	5	10	1	2	1	2	Workshop_0	2	2	2	1	2	1	50	32	50	8	3808212:00:00	58.1
363	639156c5-cb7a-454b-896b-fa5c5eb2bdf5	24.8	5	10	1	2	1	2	Workshop_0	2	2	2	1	2	1	-50	12	50	6	3808212:00:00	58.1
364	639156c5-cb7a-454b-896b-fa5c5eb2bdf5	17.2	5	10	1	2	1	2	Workshop_0	2	2	2	1	2	1	-50	-7	50	5	3808212:00:00	58.1
365	6ced795f-304f-4a75-ba31-11946873ddb9	0	5	11	1	1	1	1	Workshop_0	4	2	1	2	1	1	-50	-50	50	4	3808212:00:00	0
366	6ced795f-304f-4a75-ba31-11946873ddb9	0	5	11	1	1	1	1	Workshop_0	4	2	1	2	1	1	-50	-50	50	10	3808212:00:00	0
367	6ced795f-304f-4a75-ba31-11946873ddb9	0	5	11	1	1	1	1	Workshop_0	4	2	1	2	1	1	-50	-50	50	4	3808212:00:00	0
368	6ced795f-304f-4a75-ba31-11946873ddb9	0	5	11	1	1	1	1	Workshop_0	4	2	1	2	1	1	-50	-50	50	4	3808212:00:00	0
369	77aaff99-3094-4cba-beb5-518690962e08	100	4	14	1	5	1	7	Workshop_0	3	3	3	2	1	2	50	50	46	9	3808212:00:00	78.95
370	77aaff99-3094-4cba-beb5-518690962e08	87.4	4	14	1	5	1	7	Workshop_0	3	3	3	2	1	2	41	32	25	10	3808212:00:00	78.95
371	77aaff99-3094-4cba-beb5-518690962e08	85	4	14	1	5	1	7	Workshop_0	3	3	3	2	1	2	35	35	37	9	3808212:00:00	78.95
372	77aaff99-3094-4cba-beb5-518690962e08	43.4	4	14	1	5	1	7	Workshop_0	3	3	3	2	1	2	-21	15	20	4	3808212:00:00	78.95
373	80dbf069-4931-4dfa-98e4-50a07ec25967	16.2	4	16	1	1	1	3	Workshop_0	3	3	3	3	2	2	-33	-35	40	4	3808212:00:00	14.4
374	80dbf069-4931-4dfa-98e4-50a07ec25967	14.8	4	16	1	1	1	3	Workshop_0	3	3	3	3	2	2	-38	-31	40	4	3808212:00:00	14.4
375	80dbf069-4931-4dfa-98e4-50a07ec25967	14.4	4	16	1	1	1	3	Workshop_0	3	3	3	3	2	2	-36	-35	42	4	3808212:00:00	14.4
376	80dbf069-4931-4dfa-98e4-50a07ec25967	14	4	16	1	1	1	3	Workshop_0	3	3	3	3	2	2	-30	-45	50	4	3808212:00:00	14.4
377	80dbf069-4931-4dfa-98e4-50a07ec25967	12.6	4	16	1	1	1	3	Workshop_0	3	3	3	3	2	2	-29	-50	50	4	3808212:00:00	14.4
378	8f07e0ca-b926-4fb6-803a-80ff06dec9fc	32.4	5	20	1	1	1	3	Workshop_0	4	5	2	3	3	3	0	-44	38	4	3808212:00:00	31.6
379	8f07e0ca-b926-4fb6-803a-80ff06dec9fc	32.4	5	20	1	1	1	3	Workshop_0	4	5	2	3	3	3	0	-44	50	4	3808212:00:00	31.6
380	8f07e0ca-b926-4fb6-803a-80ff06dec9fc	30	5	20	1	1	1	3	Workshop_0	4	5	2	3	3	3	0	-50	50	4	3808212:00:00	31.6
381	a0111362-53d1-419f-a16d-7c3df8301ecb	73.6	2	13	2	1	2	3	Workshop_0	2	3	2	2	2	2	24	23	20	4	3808212:00:00	71.6666666666667
382	a0111362-53d1-419f-a16d-7c3df8301ecb	71	2	13	2	1	2	3	Workshop_0	2	3	2	2	2	2	21	21	19	4	3808212:00:00	71.6666666666667
383	a0111362-53d1-419f-a16d-7c3df8301ecb	70.4	2	13	2	1	2	3	Workshop_0	2	3	2	2	2	2	22	18	30	4	3808212:00:00	71.6666666666667
384	b2793a22-8a4c-4250-b427-4e36b9aec41e	100	4	17	1	6	1	3	Workshop_0	3	3	2	3	2	4	50	50	50	4	3808212:00:00	59.2857142857143
385	b2793a22-8a4c-4250-b427-4e36b9aec41e	93.6	4	17	1	6	1	3	Workshop_0	3	3	2	3	2	4	50	34	50	1	3808212:00:00	59.2857142857143
386	b2793a22-8a4c-4250-b427-4e36b9aec41e	91.2	4	17	1	6	1	3	Workshop_0	3	3	2	3	2	4	50	28	50	6	3808212:00:00	59.2857142857143
387	b2793a22-8a4c-4250-b427-4e36b9aec41e	57.4	4	17	1	6	1	3	Workshop_0	3	3	2	3	2	4	-21	50	50	2	3808212:00:00	59.2857142857143
388	b2793a22-8a4c-4250-b427-4e36b9aec41e	13.2	4	17	1	6	1	3	Workshop_0	3	3	2	3	2	4	-28	-50	50	4	3808212:00:00	59.2857142857143
389	b2793a22-8a4c-4250-b427-4e36b9aec41e	9.6	4	17	1	6	1	3	Workshop_0	3	3	2	3	2	4	-34	-50	50	8	3808212:00:00	59.2857142857143
390	bffc52fc-5fcc-4b4e-ab8e-949264b07fa4	96	4	16	1	2	1	3	Workshop_0	3	3	2	3	2	3	48	43	50	4	3808212:00:00	35.8571428571429
391	bffc52fc-5fcc-4b4e-ab8e-949264b07fa4	50	4	16	1	2	1	3	Workshop_0	3	3	2	3	2	3	0	0	0	10	3808212:00:00	35.8571428571429
392	bffc52fc-5fcc-4b4e-ab8e-949264b07fa4	29.8	4	16	1	2	1	3	Workshop_0	3	3	2	3	2	3	-19	-22	48	10	3808212:00:00	35.8571428571429
393	bffc52fc-5fcc-4b4e-ab8e-949264b07fa4	26	4	16	1	2	1	3	Workshop_0	3	3	2	3	2	3	-40	0	39	4	3808212:00:00	35.8571428571429
394	bffc52fc-5fcc-4b4e-ab8e-949264b07fa4	23.6	4	16	1	2	1	3	Workshop_0	3	3	2	3	2	3	-44	0	47	4	3808212:00:00	35.8571428571429
395	bffc52fc-5fcc-4b4e-ab8e-949264b07fa4	21.6	4	16	1	2	1	3	Workshop_0	3	3	2	3	2	3	-44	-5	41	1	3808212:00:00	35.8571428571429
396	bffc52fc-5fcc-4b4e-ab8e-949264b07fa4	4	4	16	1	2	1	3	Workshop_0	3	3	2	3	2	3	-46	-46	44	1	3808212:00:00	35.8571428571429
397	c0520d24-5c64-4380-81a8-740753d8bfc0	100	3	21	2	1	2	1	Workshop_0	4	4	2	4	4	3	50	50	50	8	3808212:00:00	100
398	c0520d24-5c64-4380-81a8-740753d8bfc0	100	3	21	2	1	2	1	Workshop_0	4	4	2	4	4	3	50	50	50	8	3808212:00:00	100
399	c0520d24-5c64-4380-81a8-740753d8bfc0	100	3	21	2	1	2	1	Workshop_0	4	4	2	4	4	3	50	50	50	9	3808212:00:00	100
400	ea9f6278-86bb-4f0e-852d-47495b70d473	85.6	3	13	1	1	2	3	Workshop_0	3	3	2	1	2	2	50	14	40	10	3808212:00:00	36.5666666666667
401	ea9f6278-86bb-4f0e-852d-47495b70d473	85.2	3	13	1	1	2	3	Workshop_0	3	3	2	1	2	2	50	13	50	9	3808212:00:00	36.5666666666667
402	ea9f6278-86bb-4f0e-852d-47495b70d473	37.4	3	13	1	1	2	3	Workshop_0	3	3	2	1	2	2	-9	-18	50	4	3808212:00:00	36.5666666666667
403	ea9f6278-86bb-4f0e-852d-47495b70d473	7.6	3	13	1	1	2	3	Workshop_0	3	3	2	1	2	2	-50	-31	50	10	3808212:00:00	36.5666666666667
404	ea9f6278-86bb-4f0e-852d-47495b70d473	3.6	3	13	1	1	2	3	Workshop_0	3	3	2	1	2	2	-50	-41	50	8	3808212:00:00	36.5666666666667
405	ea9f6278-86bb-4f0e-852d-47495b70d473	0	3	13	1	1	2	3	Workshop_0	3	3	2	1	2	2	-50	-50	50	4	3808212:00:00	36.5666666666667
406	ebd19e93-0d9a-486c-a3f9-c8774e39ffa5	18.4	4	18	2	1	1	1	Workshop_0	4	3	2	3	3	3	-32	-31	36	8	3808212:00:00	9.25
407	ebd19e93-0d9a-486c-a3f9-c8774e39ffa5	10.6	4	18	2	1	1	1	Workshop_0	4	3	2	3	3	3	-45	-31	43	10	3808212:00:00	9.25
408	ebd19e93-0d9a-486c-a3f9-c8774e39ffa5	5.4	4	18	2	1	1	1	Workshop_0	4	3	2	3	3	3	-45	-44	43	4	3808212:00:00	9.25
409	ebd19e93-0d9a-486c-a3f9-c8774e39ffa5	2.6	4	18	2	1	1	1	Workshop_0	4	3	2	3	3	3	-47	-48	47	10	3808212:00:00	9.25
410	006e88c9-c086-410a-aeca-8bf6b41bccf9	59.2	4	17	1	NA	1	7	Workshop_0	3	3	3	3	2	3	10	8	10	9	3808883:00:00	57.6
411	006e88c9-c086-410a-aeca-8bf6b41bccf9	56	4	17	1	NA	1	7	Workshop_0	3	3	3	3	2	3	8	3	7	9	3808883:00:00	57.6
412	096c774f-a307-41f4-84fe-cbfe5688b6c8	72	3	12	1	6	1	3	Workshop_0	2	3	2	2	1	2	20	25	0	4	3808883:00:00	56
413	096c774f-a307-41f4-84fe-cbfe5688b6c8	70	3	12	1	6	1	3	Workshop_0	2	3	2	2	1	2	22	17	28	2	3808883:00:00	56
414	096c774f-a307-41f4-84fe-cbfe5688b6c8	50	3	12	1	6	1	3	Workshop_0	2	3	2	2	1	2	0	0	0	2	3808883:00:00	56
415	096c774f-a307-41f4-84fe-cbfe5688b6c8	50	3	12	1	6	1	3	Workshop_0	2	3	2	2	1	2	0	0	0	2	3808883:00:00	56
416	096c774f-a307-41f4-84fe-cbfe5688b6c8	50	3	12	1	6	1	3	Workshop_0	2	3	2	2	1	2	0	0	0	2	3808883:00:00	56
417	096c774f-a307-41f4-84fe-cbfe5688b6c8	50	3	12	1	6	1	3	Workshop_0	2	3	2	2	1	2	0	0	0	2	3808883:00:00	56
418	096c774f-a307-41f4-84fe-cbfe5688b6c8	50	3	12	1	6	1	3	Workshop_0	2	3	2	2	1	2	0	0	0	9	3808883:00:00	56
419	1ce3cdea-2fa8-43a8-be76-da105f353de8	100	2	6	2	1	2	1	Workshop_0	1	1	1	1	1	1	50	50	50	4	3808883:00:00	75
420	1ce3cdea-2fa8-43a8-be76-da105f353de8	95.6	2	6	2	1	2	1	Workshop_0	1	1	1	1	1	1	50	39	50	9	3808883:00:00	75
421	1ce3cdea-2fa8-43a8-be76-da105f353de8	91.2	2	6	2	1	2	1	Workshop_0	1	1	1	1	1	1	50	28	50	8	3808883:00:00	75
422	1ce3cdea-2fa8-43a8-be76-da105f353de8	13.2	2	6	2	1	2	1	Workshop_0	1	1	1	1	1	1	-28	-50	50	3	3808883:00:00	75
423	4fc9a1d6-4641-47cc-ac6f-6233aa8e79dd	58	4	10	2	1	2	2	Workshop_0	2	2	1	2	1	2	8	8	14	10	3808883:00:00	50.9333333333333
424	4fc9a1d6-4641-47cc-ac6f-6233aa8e79dd	50	4	10	2	1	2	2	Workshop_0	2	2	1	2	1	2	0	0	12	8	3808883:00:00	50.9333333333333
425	4fc9a1d6-4641-47cc-ac6f-6233aa8e79dd	44.8	4	10	2	1	2	2	Workshop_0	2	2	1	2	1	2	-4	-7	7	8	3808883:00:00	50.9333333333333
426	5d7e8b55-fbf3-46fe-bbc9-59b01cd7ce9c	50.8	5	19	1	1	1	1	Workshop_0	4	3	3	4	2	3	12	-16	19	4	3808883:00:00	50.8
427	650f7b93-535e-4547-9686-340f17acfd95	50	3	13	1	3	1	3	Workshop_0	2	2	3	2	2	2	0	0	0	8	3808883:00:00	50
428	650f7b93-535e-4547-9686-340f17acfd95	50	3	13	1	3	1	3	Workshop_0	2	2	3	2	2	2	0	0	0	7	3808883:00:00	50
429	650f7b93-535e-4547-9686-340f17acfd95	50	3	13	1	3	1	3	Workshop_0	2	2	3	2	2	2	0	0	0	10	3808883:00:00	50
430	650f7b93-535e-4547-9686-340f17acfd95	50	3	13	1	3	1	3	Workshop_0	2	2	3	2	2	2	0	0	0	7	3808883:00:00	50
431	650f7b93-535e-4547-9686-340f17acfd95	50	3	13	1	3	1	3	Workshop_0	2	2	3	2	2	2	0	0	0	7	3808883:00:00	50
432	650f7b93-535e-4547-9686-340f17acfd95	50	3	13	1	3	1	3	Workshop_0	2	2	3	2	2	2	0	0	0	5	3808883:00:00	50
433	650f7b93-535e-4547-9686-340f17acfd95	50	3	13	1	3	1	3	Workshop_0	2	2	3	2	2	2	0	0	0	7	3808883:00:00	50
434	83240cad-aaee-43e5-8d49-09898133150a	89.2	1	7	2	1	2	1	Workshop_0	1	1	2	1	1	1	46	29	49	3	3808883:00:00	61.7333333333333
435	83240cad-aaee-43e5-8d49-09898133150a	85	1	7	2	1	2	1	Workshop_0	1	1	2	1	1	1	45	20	50	6	3808883:00:00	61.7333333333333
436	83240cad-aaee-43e5-8d49-09898133150a	11	1	7	2	1	2	1	Workshop_0	1	1	2	1	1	1	-45	-30	-48	8	3808883:00:00	61.7333333333333
437	88296f48-e5e2-4769-baf0-928b64402021	78.2	1	11	2	1	2	1	Workshop_0	2	5	1	1	1	1	47	0	30	9	3808883:00:00	60.8666666666667
438	88296f48-e5e2-4769-baf0-928b64402021	54.2	1	11	2	1	2	1	Workshop_0	2	5	1	1	1	1	1	9	30	8	3808883:00:00	60.8666666666667
439	88296f48-e5e2-4769-baf0-928b64402021	50.2	1	11	2	1	2	1	Workshop_0	2	5	1	1	1	1	-15	23	35	4	3808883:00:00	60.8666666666667
440	88726ab0-e2a2-4b63-88e8-702207229a73	41.6	3	20	1	7	1	6	Workshop_0	4	4	4	3	2	3	-32	27	34	9	3808883:00:00	31.6
441	88726ab0-e2a2-4b63-88e8-702207229a73	41.6	3	20	1	7	1	6	Workshop_0	4	4	4	3	2	3	-42	42	36	7	3808883:00:00	31.6
442	88726ab0-e2a2-4b63-88e8-702207229a73	37.2	3	20	1	7	1	6	Workshop_0	4	4	4	3	2	3	-42	31	36	4	3808883:00:00	31.6
443	88726ab0-e2a2-4b63-88e8-702207229a73	6	3	20	1	7	1	6	Workshop_0	4	4	4	3	2	3	-44	-44	33	5	3808883:00:00	31.6
444	9246b39e-0e02-4b7b-940d-1b7b7d0a19ea	50	3	19	1	3	1	4	Workshop_0	3	4	3	4	3	2	0	0	0	5	3808883:00:00	50
445	9246b39e-0e02-4b7b-940d-1b7b7d0a19ea	50	3	19	1	3	1	4	Workshop_0	3	4	3	4	3	2	0	0	12	5	3808883:00:00	50
446	9246b39e-0e02-4b7b-940d-1b7b7d0a19ea	50	3	19	1	3	1	4	Workshop_0	3	4	3	4	3	2	0	0	0	10	3808883:00:00	50
447	9246b39e-0e02-4b7b-940d-1b7b7d0a19ea	50	3	19	1	3	1	4	Workshop_0	3	4	3	4	3	2	0	0	0	7	3808883:00:00	50
448	b2eddaf9-7c91-4d1e-b2a9-93b7b36320d3	100	4	10	2	1	2	1	Workshop_0	2	2	2	1	1	2	50	50	50	1	3808883:00:00	76.5666666666667
449	b2eddaf9-7c91-4d1e-b2a9-93b7b36320d3	99.6	4	10	2	1	2	1	Workshop_0	2	2	2	1	1	2	50	49	25	9	3808883:00:00	76.5666666666667
450	b2eddaf9-7c91-4d1e-b2a9-93b7b36320d3	99.2	4	10	2	1	2	1	Workshop_0	2	2	2	1	1	2	50	48	50	6	3808883:00:00	76.5666666666667
451	b2eddaf9-7c91-4d1e-b2a9-93b7b36320d3	72.4	4	10	2	1	2	1	Workshop_0	2	2	2	1	1	2	14	35	43	8	3808883:00:00	76.5666666666667
452	b2eddaf9-7c91-4d1e-b2a9-93b7b36320d3	62	4	10	2	1	2	1	Workshop_0	2	2	2	1	1	2	12	12	47	8	3808883:00:00	76.5666666666667
453	b2eddaf9-7c91-4d1e-b2a9-93b7b36320d3	26.2	4	10	2	1	2	1	Workshop_0	2	2	2	1	1	2	-13	-40	-38	2	3808883:00:00	76.5666666666667
454	ca311d65-c386-4763-b93e-51ee3599eb10	50	4	17	2	1	1	5	Workshop_0	3	3	3	3	2	3	0	0	0	8	3808883:00:00	50
455	d649ce92-32ea-44d2-809f-5d3f82c6a251	50	4	17	2	5	2	5	Workshop_0	3	2	3	3	3	3	0	0	0	7	3808883:00:00	50
456	d649ce92-32ea-44d2-809f-5d3f82c6a251	50	4	17	2	5	2	5	Workshop_0	3	2	3	3	3	3	0	0	0	5	3808883:00:00	50
457	d649ce92-32ea-44d2-809f-5d3f82c6a251	50	4	17	2	5	2	5	Workshop_0	3	2	3	3	3	3	0	0	0	5	3808883:00:00	50
458	d649ce92-32ea-44d2-809f-5d3f82c6a251	50	4	17	2	5	2	5	Workshop_0	3	2	3	3	3	3	0	0	0	5	3808883:00:00	50
459	d649ce92-32ea-44d2-809f-5d3f82c6a251	50	4	17	2	5	2	5	Workshop_0	3	2	3	3	3	3	0	0	0	5	3808883:00:00	50
460	d80a9d2a-bf60-4518-ad80-df2375f81453	96.8	1	10	2	3	2	2	Workshop_0	2	2	2	1	2	1	48	45	50	9	3808883:00:00	88.9
461	d80a9d2a-bf60-4518-ad80-df2375f81453	93	1	10	2	3	2	2	Workshop_0	2	2	2	1	2	1	45	40	50	9	3808883:00:00	88.9
462	d80a9d2a-bf60-4518-ad80-df2375f81453	93	1	10	2	3	2	2	Workshop_0	2	2	2	1	2	1	45	40	50	5	3808883:00:00	88.9
463	d80a9d2a-bf60-4518-ad80-df2375f81453	72.8	1	10	2	3	2	2	Workshop_0	2	2	2	1	2	1	18	30	30	4	3808883:00:00	88.9
464	2fc4f56e-985c-4296-b188-7f75e79d474e	94	4	16	1	3	1	5	Workshop_0	3	3	4	2	2	2	50	35	45	6	3808883:00:00	82.8571428571429
465	2fc4f56e-985c-4296-b188-7f75e79d474e	88.8	4	16	1	3	1	5	Workshop_0	3	3	4	2	2	2	50	22	40	4	3808883:00:00	82.8571428571429
466	2fc4f56e-985c-4296-b188-7f75e79d474e	80.8	4	16	1	3	1	5	Workshop_0	3	3	4	2	2	2	50	2	50	4	3808883:00:00	82.8571428571429
467	2fc4f56e-985c-4296-b188-7f75e79d474e	80	4	16	1	3	1	5	Workshop_0	3	3	4	2	2	2	50	0	50	2	3808883:00:00	82.8571428571429
468	2fc4f56e-985c-4296-b188-7f75e79d474e	80	4	16	1	3	1	5	Workshop_0	3	3	4	2	2	2	50	0	50	3	3808883:00:00	82.8571428571429
469	2fc4f56e-985c-4296-b188-7f75e79d474e	79.6	4	16	1	3	1	5	Workshop_0	3	3	4	2	2	2	50	-1	50	10	3808883:00:00	82.8571428571429
470	2fc4f56e-985c-4296-b188-7f75e79d474e	76.8	4	16	1	3	1	5	Workshop_0	3	3	4	2	2	2	38	10	50	4	3808883:00:00	82.8571428571429
471	4d660caf-fbf0-4467-8758-70bb0049c678	96.4	3	10	2	2	1	2	Workshop_0	2	2	2	1	1	2	50	41	47	4	3808883:00:00	90.7
472	4d660caf-fbf0-4467-8758-70bb0049c678	85	3	10	2	2	1	2	Workshop_0	2	2	2	1	1	2	35	35	41	9	3808883:00:00	90.7
473	57530cb2-a491-4362-89ef-e5a7d16bc95e	50	4	13	1	3	1	4	Workshop_0	2	3	3	2	1	2	0	0	0	8	3808883:00:00	48.8
474	57530cb2-a491-4362-89ef-e5a7d16bc95e	47.6	4	13	1	3	1	4	Workshop_0	2	3	3	2	1	2	8	-18	8	8	3808883:00:00	48.8
475	6047f025-966c-4828-a8d7-0702496a6798	80	2	14	2	9	2	3	Workshop_0	4	2	2	2	2	2	50	0	0	4	3808883:00:00	64.1333333333333
476	6047f025-966c-4828-a8d7-0702496a6798	62.4	2	14	2	9	2	3	Workshop_0	4	2	2	2	2	2	50	-44	50	4	3808883:00:00	64.1333333333333
477	6047f025-966c-4828-a8d7-0702496a6798	50	2	14	2	9	2	3	Workshop_0	4	2	2	2	2	2	0	0	0	4	3808883:00:00	64.1333333333333
478	829d13b7-5f7c-4a5f-9a1c-e46b28a7d3a5	57.8	1	14	2	1	2	1	Workshop_0	3	2	3	1	2	3	9	6	18	1	3808883:00:00	57.8
479	88974c5a-7e45-499b-afb8-123ef46801db	80	4	14	1	8	1	5	Workshop_0	3	3	2	2	2	2	50	0	0	4	3808883:00:00	62.3333333333333
480	88974c5a-7e45-499b-afb8-123ef46801db	77	4	14	1	8	1	5	Workshop_0	3	3	2	2	2	2	45	0	45	9	3808883:00:00	62.3333333333333
481	88974c5a-7e45-499b-afb8-123ef46801db	30	4	14	1	8	1	5	Workshop_0	3	3	2	2	2	2	0	-50	-50	10	3808883:00:00	62.3333333333333
482	8ff36bce-948f-4cb5-ae1e-8882b4742e8d	97.6	5	21	1	4	2	4	Workshop_0	4	3	5	3	3	3	50	44	50	1	3808883:00:00	97.6
483	90db94b2-413b-47fc-a126-8eb8381b435f	88.6	4	10	1	8	1	7	Workshop_0	2	4	1	1	1	1	35	44	50	6	3808883:00:00	67.4
484	90db94b2-413b-47fc-a126-8eb8381b435f	64.4	4	10	1	8	1	7	Workshop_0	2	4	1	1	1	1	0	36	50	10	3808883:00:00	67.4
485	90db94b2-413b-47fc-a126-8eb8381b435f	49.2	4	10	1	8	1	7	Workshop_0	2	4	1	1	1	1	-20	28	50	4	3808883:00:00	67.4
486	accb5f67-7322-4f26-a804-fbb94e455ee8	67.8	2	13	2	1	2	1	Workshop_0	3	2	2	2	2	2	17	19	28	5	3808883:00:00	67.8
487	baa5edac-8cd5-446a-b4f6-21443fc2d54d	100	5	16	1	2	1	4	Workshop_0	3	3	4	1	2	3	50	50	50	3	3808883:00:00	65
488	baa5edac-8cd5-446a-b4f6-21443fc2d54d	93.6	5	16	1	2	1	4	Workshop_0	3	3	4	1	2	3	50	34	50	1	3808883:00:00	65
489	baa5edac-8cd5-446a-b4f6-21443fc2d54d	52.8	5	16	1	2	1	4	Workshop_0	3	3	4	1	2	3	-24	43	33	4	3808883:00:00	65
490	baa5edac-8cd5-446a-b4f6-21443fc2d54d	40.4	5	16	1	2	1	4	Workshop_0	3	3	4	1	2	3	-36	30	26	4	3808883:00:00	65
491	baa5edac-8cd5-446a-b4f6-21443fc2d54d	38.2	5	16	1	2	1	4	Workshop_0	3	3	4	1	2	3	-35	23	39	4	3808883:00:00	65
492	c887bcb8-0e00-4bb7-827d-e7f3caee7f61	80	5	9	2	5	1	5	Workshop_0		1	2	2	2	2	50	0	50	4	3808883:00:00	68.7333333333333
493	c887bcb8-0e00-4bb7-827d-e7f3caee7f61	68.8	5	9	2	5	1	5	Workshop_0		1	2	2	2	2	50	-28	50	10	3808883:00:00	68.7333333333333
494	c887bcb8-0e00-4bb7-827d-e7f3caee7f61	57.4	5	9	2	5	1	5	Workshop_0		1	2	2	2	2	41	-43	50	4	3808883:00:00	68.7333333333333
495	d90f04bc-40e0-40c6-9b01-b642fc4225d4	86.4	3	14	1	7	2	7	Workshop_0	3	3	3	2	2	1	42	28	27	4	3808883:00:00	27.1142857142857
496	d90f04bc-40e0-40c6-9b01-b642fc4225d4	42.6	3	14	1	7	2	7	Workshop_0	3	3	3	2	2	1	-7	-8	31	8	3808883:00:00	27.1142857142857
497	d90f04bc-40e0-40c6-9b01-b642fc4225d4	18.6	3	14	1	7	2	7	Workshop_0	3	3	3	2	2	1	-39	-20	16	4	3808883:00:00	27.1142857142857
498	d90f04bc-40e0-40c6-9b01-b642fc4225d4	18.6	3	14	1	7	2	7	Workshop_0	3	3	3	2	2	1	-41	-17	31	4	3808883:00:00	27.1142857142857
499	d90f04bc-40e0-40c6-9b01-b642fc4225d4	16.4	3	14	1	7	2	7	Workshop_0	3	3	3	2	2	1	-32	-36	50	4	3808883:00:00	27.1142857142857
500	d90f04bc-40e0-40c6-9b01-b642fc4225d4	7.2	3	14	1	7	2	7	Workshop_0	3	3	3	2	2	1	-38	-50	50	4	3808883:00:00	27.1142857142857
501	d90f04bc-40e0-40c6-9b01-b642fc4225d4	0	3	14	1	7	2	7	Workshop_0	3	3	3	2	2	1	-50	-50	50	10	3808883:00:00	27.1142857142857
502	e3e62b81-d505-4ece-a671-7723f6923e74	92	3	12	2	2	1	3	Workshop_0	2	2	3	1	2	2	50	30	35	9	3808883:00:00	92
503	ecb26110-5934-4abe-b2f3-37a04196cd50	71.6	1	13	1	4	2	1	Workshop_0	2	2	3	2	2	2	22	21	50	4	3808883:00:00	62.4
504	ecb26110-5934-4abe-b2f3-37a04196cd50	67.8	1	13	1	4	2	1	Workshop_0	2	2	3	2	2	2	13	25	29	9	3808883:00:00	62.4
505	ecb26110-5934-4abe-b2f3-37a04196cd50	47.8	1	13	1	4	2	1	Workshop_0	2	2	3	2	2	2	-13	14	50	4	3808883:00:00	62.4
506	ee47c4db-48a6-4199-a12c-f8dc309a336f	51.2	2	11	1	5	2	NA	Workshop_0	2	3	2	1	2	1	2	0	19	3	3808883:00:00	45.3
507	ee47c4db-48a6-4199-a12c-f8dc309a336f	39.4	2	11	1	5	2	NA	Workshop_0	2	3	2	1	2	1	-11	-10	23	8	3808883:00:00	45.3
508	ef3f160e-f82a-44ad-b26e-4e83718bb50e	80	5	19	1	4	2	2	Workshop_0	4	3	4	3	2	3	50	0	50	4	3808883:00:00	26.6666666666667
509	ef3f160e-f82a-44ad-b26e-4e83718bb50e	0	5	19	1	4	2	2	Workshop_0	4	3	4	3	2	3	-50	-50	50	4	3808883:00:00	26.6666666666667
510	ef3f160e-f82a-44ad-b26e-4e83718bb50e	0	5	19	1	4	2	2	Workshop_0	4	3	4	3	2	3	-50	-50	50	1	3808883:00:00	26.6666666666667
511	ef8d2f42-e97e-469d-8670-a81d7fea30d1	80.4	3	14	2	1	2	2	Workshop_0	3	3	3	1	2	2	50	1	50	9	3808883:00:00	70.1
512	ef8d2f42-e97e-469d-8670-a81d7fea30d1	80	3	14	2	1	2	2	Workshop_0	3	3	3	1	2	2	50	0	50	10	3808883:00:00	70.1
513	ef8d2f42-e97e-469d-8670-a81d7fea30d1	60	3	14	2	1	2	2	Workshop_0	3	3	3	1	2	2	50	-50	50	4	3808883:00:00	70.1
514	ef8d2f42-e97e-469d-8670-a81d7fea30d1	60	3	14	2	1	2	2	Workshop_0	3	3	3	1	2	2	50	-50	50	4	3808883:00:00	70.1
515	f5774aef-0339-403b-a74d-732af162f0d5	100	3	8	1	3	2	1	Workshop_0	1	3	1	1	1	1	50	50	50	9	3808883:00:00	98.4
516	f5774aef-0339-403b-a74d-732af162f0d5	100	3	8	1	3	2	1	Workshop_0	1	3	1	1	1	1	50	50	50	1	3808883:00:00	98.4
517	f5774aef-0339-403b-a74d-732af162f0d5	100	3	8	1	3	2	1	Workshop_0	1	3	1	1	1	1	50	50	50	4	3808883:00:00	98.4
518	f5774aef-0339-403b-a74d-732af162f0d5	96	3	8	1	3	2	1	Workshop_0	1	3	1	1	1	1	50	40	50	8	3808883:00:00	98.4
519	f5774aef-0339-403b-a74d-732af162f0d5	96	3	8	1	3	2	1	Workshop_0	1	3	1	1	1	1	50	40	50	4	3808883:00:00	98.4
520	f624232e-d2b4-4f67-9878-fc29cb4ac909	65.4	3	9	2	NA	2	NA	Workshop_0		2	2	1	2	2	11	22	36	9	3808883:00:00	53.85
521	f624232e-d2b4-4f67-9878-fc29cb4ac909	50	3	9	2	NA	2	NA	Workshop_0		2	2	1	2	2	0	0	0	10	3808883:00:00	53.85
522	f624232e-d2b4-4f67-9878-fc29cb4ac909	50	3	9	2	NA	2	NA	Workshop_0		2	2	1	2	2	0	0	0	4	3808883:00:00	53.85
523	f624232e-d2b4-4f67-9878-fc29cb4ac909	50	3	9	2	NA	2	NA	Workshop_0		2	2	1	2	2	0	0	0	9	3808883:00:00	53.85
524	04694166-ea93-4147-b7ce-570226d26a59	65	3	14	1	3	1	2	Workshop_0	3	3	2	2	2	2	25	0	25	9	3809051:00:00	51.6666666666667
525	04694166-ea93-4147-b7ce-570226d26a59	50	3	14	1	3	1	2	Workshop_0	3	3	2	2	2	2	0	0	25	4	3809051:00:00	51.6666666666667
526	04694166-ea93-4147-b7ce-570226d26a59	40	3	14	1	3	1	2	Workshop_0	3	3	2	2	2	2	0	-25	25	3	3809051:00:00	51.6666666666667
527	04a4870e-19e2-4c8a-b976-5251aea9d4cd	71.6	2	20	1	6	1	6	Workshop_0	4	5	3	2	3	3	20	24	23	9	3809051:00:00	38.5333333333333
528	04a4870e-19e2-4c8a-b976-5251aea9d4cd	22.4	2	20	1	6	1	6	Workshop_0	4	5	3	2	3	3	-28	-27	-28	4	3809051:00:00	38.5333333333333
529	04a4870e-19e2-4c8a-b976-5251aea9d4cd	21.6	2	20	1	6	1	6	Workshop_0	4	5	3	2	3	3	-28	-29	-25	4	3809051:00:00	38.5333333333333
530	0c81519d-875b-4a81-81b1-dff9c0a14254	14.4	5	13	1	5	1	7	Workshop_0	3	3	2	1	3	1	-50	-14	50	4	3809051:00:00	10.8
531	0c81519d-875b-4a81-81b1-dff9c0a14254	10	5	13	1	5	1	7	Workshop_0	3	3	2	1	3	1	-50	-25	50	8	3809051:00:00	10.8
532	0c81519d-875b-4a81-81b1-dff9c0a14254	8	5	13	1	5	1	7	Workshop_0	3	3	2	1	3	1	-50	-30	50	8	3809051:00:00	10.8
533	19259784-217d-4410-9c1b-78809f353bc8	98	2	6	1	9	1	2	Workshop_0	1	1	1	1	1	1	50	45	39	4	3809051:00:00	78.36
534	19259784-217d-4410-9c1b-78809f353bc8	95.8	2	6	1	9	1	2	Workshop_0	1	1	1	1	1	1	49	41	46	4	3809051:00:00	78.36
535	19259784-217d-4410-9c1b-78809f353bc8	88.8	2	6	1	9	1	2	Workshop_0	1	1	1	1	1	1	38	40	21	4	3809051:00:00	78.36
536	19259784-217d-4410-9c1b-78809f353bc8	66.8	2	6	1	9	1	2	Workshop_0	1	1	1	1	1	1	36	-12	37	4	3809051:00:00	78.36
537	19259784-217d-4410-9c1b-78809f353bc8	42.4	2	6	1	9	1	2	Workshop_0	1	1	1	1	1	1	-12	-1	13	10	3809051:00:00	78.36
538	349b6057-e7e0-4cd5-97f0-0e1233a1a116	23	4	14	1	5	1	5	Workshop_0	3	3	3	1	2	2	-47	3	50	4	3809051:00:00	10.6285714285714
539	349b6057-e7e0-4cd5-97f0-0e1233a1a116	14.8	4	14	1	5	1	5	Workshop_0	3	3	3	1	2	2	-34	-37	50	4	3809051:00:00	10.6285714285714
540	349b6057-e7e0-4cd5-97f0-0e1233a1a116	11	4	14	1	5	1	5	Workshop_0	3	3	3	1	2	2	-39	-39	43	4	3809051:00:00	10.6285714285714
541	349b6057-e7e0-4cd5-97f0-0e1233a1a116	8.8	4	14	1	5	1	5	Workshop_0	3	3	3	1	2	2	-48	-31	46	4	3809051:00:00	10.6285714285714
542	349b6057-e7e0-4cd5-97f0-0e1233a1a116	6.6	4	14	1	5	1	5	Workshop_0	3	3	3	1	2	2	-43	-44	37	4	3809051:00:00	10.6285714285714
543	349b6057-e7e0-4cd5-97f0-0e1233a1a116	5.2	4	14	1	5	1	5	Workshop_0	3	3	3	1	2	2	-44	-46	48	4	3809051:00:00	10.6285714285714
544	349b6057-e7e0-4cd5-97f0-0e1233a1a116	5	4	14	1	5	1	5	Workshop_0	3	3	3	1	2	2	-45	-45	46	10	3809051:00:00	10.6285714285714
545	4bc7028b-e4d9-4148-b428-39747f740fa0	50	3	13	2	3	1	4	Workshop_0	2	3	2	1	3	2	0	0	0	4	3809051:00:00	50
546	707e652c-1c44-4259-a9e5-59188ef37972	57.8	3	14	1	4	1	3	Workshop_0	3	3	3	1	2	2	23	-15	6	8	3809051:00:00	53.9
547	707e652c-1c44-4259-a9e5-59188ef37972	50	3	14	1	4	1	3	Workshop_0	3	3	3	1	2	2	0	0	0	8	3809051:00:00	53.9
548	78018766-5b5b-4a83-8d6c-d0c47e06b305	80.6	3	7	1	2	1	2	Workshop_0	1	1	2	1	1	1	27	36	30	9	3809051:00:00	57.8
549	78018766-5b5b-4a83-8d6c-d0c47e06b305	52.8	3	7	1	2	1	2	Workshop_0	1	1	2	1	1	1	16	-17	18	8	3809051:00:00	57.8
550	78018766-5b5b-4a83-8d6c-d0c47e06b305	40	3	7	1	2	1	2	Workshop_0	1	1	2	1	1	1	0	-25	17	2	3809051:00:00	57.8
551	8082528a-28c5-4ac4-b0a3-bd781fa855c2	55.6	3	8	1	7	1	6	Workshop_0	2	1	2	1	1	1	22	-19	0	9	3809051:00:00	51.4
552	8082528a-28c5-4ac4-b0a3-bd781fa855c2	50	3	8	1	7	1	6	Workshop_0	2	1	2	1	1	1	0	0	0	9	3809051:00:00	51.4
553	8082528a-28c5-4ac4-b0a3-bd781fa855c2	50	3	8	1	7	1	6	Workshop_0	2	1	2	1	1	1	0	0	0	8	3809051:00:00	51.4
554	8082528a-28c5-4ac4-b0a3-bd781fa855c2	50	3	8	1	7	1	6	Workshop_0	2	1	2	1	1	1	0	0	0	4	3809051:00:00	51.4
555	9a8b4346-eb2e-4a41-91b5-367003305e7a	63.2	4	9	1	1	1	1	Workshop_0	2	1	1	1	3	1	50	-42	48	4	3809051:00:00	45.5333333333333
556	9a8b4346-eb2e-4a41-91b5-367003305e7a	50	4	9	1	1	1	1	Workshop_0	2	1	1	1	3	1	0	0	0	6	3809051:00:00	45.5333333333333
557	9a8b4346-eb2e-4a41-91b5-367003305e7a	50	4	9	1	1	1	1	Workshop_0	2	1	1	1	3	1	0	0	0	9	3809051:00:00	45.5333333333333
558	9a8b4346-eb2e-4a41-91b5-367003305e7a	50	4	9	1	1	1	1	Workshop_0	2	1	1	1	3	1	0	0	0	5	3809051:00:00	45.5333333333333
559	9a8b4346-eb2e-4a41-91b5-367003305e7a	30	4	9	1	1	1	1	Workshop_0	2	1	1	1	3	1	0	-50	28	4	3809051:00:00	45.5333333333333
560	9a8b4346-eb2e-4a41-91b5-367003305e7a	30	4	9	1	1	1	1	Workshop_0	2	1	1	1	3	1	0	-50	24	6	3809051:00:00	45.5333333333333
561	d0861372-d039-4c67-9276-3ba1ea29a230	94.4	6	10	2	1	2	1	Workshop_0	1	5	1	1	1	1	50	36	50	4	3809051:00:00	68.64
562	d0861372-d039-4c67-9276-3ba1ea29a230	64.8	6	10	2	1	2	1	Workshop_0	1	5	1	1	1	1	50	-38	50	4	3809051:00:00	68.64
563	d0861372-d039-4c67-9276-3ba1ea29a230	62	6	10	2	1	2	1	Workshop_0	1	5	1	1	1	1	50	-45	50	4	3809051:00:00	68.64
564	d0861372-d039-4c67-9276-3ba1ea29a230	61.2	6	10	2	1	2	1	Workshop_0	1	5	1	1	1	1	50	-47	50	4	3809051:00:00	68.64
565	d0861372-d039-4c67-9276-3ba1ea29a230	60.8	6	10	2	1	2	1	Workshop_0	1	5	1	1	1	1	50	-48	50	4	3809051:00:00	68.64
566	e5787958-2680-4ad0-9511-b589272fdda0	92.8	3	10	2	1	1	1	Workshop_0	3	2	2	1	1	1	50	32	50	4	3809051:00:00	72.05
567	e5787958-2680-4ad0-9511-b589272fdda0	82.4	3	10	2	1	1	1	Workshop_0	3	2	2	1	1	1	26	42	33	10	3809051:00:00	72.05
568	e5787958-2680-4ad0-9511-b589272fdda0	58.2	3	10	2	1	1	1	Workshop_0	3	2	2	1	1	1	21	-11	17	4	3809051:00:00	72.05
569	e5787958-2680-4ad0-9511-b589272fdda0	54.8	3	10	2	1	1	1	Workshop_0	3	2	2	1	1	1	12	-6	10	4	3809051:00:00	72.05
570	eac9c527-8118-4e51-9d9b-2c5a26fcfbb7	35.4	3	13	1	4	1	NA	Workshop_0	3	3	3	1	2	1	-15	-14	22	3	3809051:00:00	30.6
571	eac9c527-8118-4e51-9d9b-2c5a26fcfbb7	31	3	13	1	4	1	NA	Workshop_0	3	3	3	1	2	1	-17	-22	15	8	3809051:00:00	30.6
572	eac9c527-8118-4e51-9d9b-2c5a26fcfbb7	25.4	3	13	1	4	1	NA	Workshop_0	3	3	3	1	2	1	-25	-24	21	3	3809051:00:00	30.6
573	ec660015-a1fb-418c-b541-cbf41172aa84	67.8	4	15	1	8	1	8	Workshop_0	3	3	3	2	2	2	27	4	7	9	3809051:00:00	38.92
574	ec660015-a1fb-418c-b541-cbf41172aa84	50	4	15	1	8	1	8	Workshop_0	3	3	3	2	2	2	0	0	0	9	3809051:00:00	38.92
575	ec660015-a1fb-418c-b541-cbf41172aa84	38.6	4	15	1	8	1	8	Workshop_0	3	3	3	2	2	2	-19	0	-15	4	3809051:00:00	38.92
576	ec660015-a1fb-418c-b541-cbf41172aa84	31.8	4	15	1	8	1	8	Workshop_0	3	3	3	2	2	2	-21	-14	-12	8	3809051:00:00	38.92
577	ec660015-a1fb-418c-b541-cbf41172aa84	6.4	4	15	1	8	1	8	Workshop_0	3	3	3	2	2	2	-44	-43	0	4	3809051:00:00	38.92
578	2a460c11-0870-47f5-8398-3e4fe834a076	84.6	3	14	2	3	2	3	Screening_0	2	3	3	2	2	2	43	22	38	5	3809190:00:00	62.4
579	2a460c11-0870-47f5-8398-3e4fe834a076	62.6	3	14	2	3	2	3	Screening_0	2	3	3	2	2	2	43	-33	19	8	3809190:00:00	62.4
580	2a460c11-0870-47f5-8398-3e4fe834a076	40	3	14	2	3	2	3	Screening_0	2	3	3	2	2	2	-20	5	22	5	3809190:00:00	62.4
581	2ba77358-ce9c-4e2f-ab61-dbe8d9e40424	87.8	2	11	2	1	2	1	Screening_0	1	4	2	1	1	2	35	42	47	4	3809190:00:00	78.9333333333333
582	2ba77358-ce9c-4e2f-ab61-dbe8d9e40424	75	2	11	2	1	2	1	Screening_0	1	4	2	1	1	2	35	10	47	4	3809190:00:00	78.9333333333333
583	2ba77358-ce9c-4e2f-ab61-dbe8d9e40424	74	2	11	2	1	2	1	Screening_0	1	4	2	1	1	2	34	9	47	5	3809190:00:00	78.9333333333333
584	2edf4735-294c-4295-87b9-23b154639d57	92.8	5	9	1	7	2	2	Screening_0	2	2	2	1	1	1	44	41	43	3	3809190:00:00	62.6
585	2edf4735-294c-4295-87b9-23b154639d57	80	5	9	1	7	2	2	Screening_0	2	2	2	1	1	1	50	0	50	9	3809190:00:00	62.6
586	2edf4735-294c-4295-87b9-23b154639d57	76.2	5	9	1	7	2	2	Screening_0	2	2	2	1	1	1	27	25	41	3	3809190:00:00	62.6
587	2edf4735-294c-4295-87b9-23b154639d57	33.8	5	9	1	7	2	2	Screening_0	2	2	2	1	1	1	-27	0	19	3	3809190:00:00	62.6
588	2edf4735-294c-4295-87b9-23b154639d57	30.2	5	9	1	7	2	2	Screening_0	2	2	2	1	1	1	-33	0	35	3	3809190:00:00	62.6
589	62654431-09f7-4d74-b9a4-8e14ddfece55	88	5	14	2	2	2	3	Screening_0	3	2	3	1	3	2	50	20	50	5	3809190:00:00	41.7333333333333
590	62654431-09f7-4d74-b9a4-8e14ddfece55	84.4	5	14	2	2	2	3	Screening_0	3	2	3	1	3	2	44	20	50	8	3809190:00:00	41.7333333333333
591	62654431-09f7-4d74-b9a4-8e14ddfece55	31	5	14	2	2	2	3	Screening_0	3	2	3	1	3	2	-15	-25	-25	9	3809190:00:00	41.7333333333333
592	62654431-09f7-4d74-b9a4-8e14ddfece55	23	5	14	2	2	2	3	Screening_0	3	2	3	1	3	2	-25	-30	-30	9	3809190:00:00	41.7333333333333
593	62654431-09f7-4d74-b9a4-8e14ddfece55	12	5	14	2	2	2	3	Screening_0	3	2	3	1	3	2	-30	-50	-30	5	3809190:00:00	41.7333333333333
594	62654431-09f7-4d74-b9a4-8e14ddfece55	12	5	14	2	2	2	3	Screening_0	3	2	3	1	3	2	-30	-50	-30	9	3809190:00:00	41.7333333333333
595	73291798-bec8-4be3-bf96-91318fe9f5e1	85	2	11	2	1	2	2	Screening_0	2	3	3	1	1	1	35	35	29	1	3809190:00:00	59.8
596	73291798-bec8-4be3-bf96-91318fe9f5e1	77	2	11	2	1	2	2	Screening_0	2	3	3	1	1	1	35	15	25	3	3809190:00:00	59.8
597	73291798-bec8-4be3-bf96-91318fe9f5e1	49	2	11	2	1	2	2	Screening_0	2	3	3	1	1	1	-5	5	5	9	3809190:00:00	59.8
598	73291798-bec8-4be3-bf96-91318fe9f5e1	48	2	11	2	1	2	2	Screening_0	2	3	3	1	1	1	0	-5	20	5	3809190:00:00	59.8
599	73291798-bec8-4be3-bf96-91318fe9f5e1	40	2	11	2	1	2	2	Screening_0	2	3	3	1	1	1	-10	-10	15	5	3809190:00:00	59.8
600	7599df5c-dea4-41e9-9b9c-0f39647d86e4	98.8	3	11	2	4	2	1	Screening_0	2	2	2	2	1	2	50	47	50	4	3809190:00:00	98
601	7599df5c-dea4-41e9-9b9c-0f39647d86e4	97.6	3	11	2	4	2	1	Screening_0	2	2	2	2	1	2	46	50	50	3	3809190:00:00	98
602	7599df5c-dea4-41e9-9b9c-0f39647d86e4	97.6	3	11	2	4	2	1	Screening_0	2	2	2	2	1	2	50	44	50	6	3809190:00:00	98
603	939a4738-7439-4be1-95a8-985c93bb7182	84.8	3	10	2	1	2	1	Screening_0	2	3	2	1	1	1	38	30	49	2	3809190:00:00	74.6
604	939a4738-7439-4be1-95a8-985c93bb7182	69.8	3	10	2	1	2	1	Screening_0	2	3	2	1	1	1	33	0	32	4	3809190:00:00	74.6
605	939a4738-7439-4be1-95a8-985c93bb7182	69.2	3	10	2	1	2	1	Screening_0	2	3	2	1	1	1	32	0	6	9	3809190:00:00	74.6
606	a0ef5234-a7a6-430c-92fc-200c39a90612	68.4	2	10	2	1	2	1	Screening_0	2	2	3	1	1	1	18	19	29	9	3809190:00:00	39.15
607	a0ef5234-a7a6-430c-92fc-200c39a90612	35.8	2	10	2	1	2	1	Screening_0	2	2	3	1	1	1	-15	-13	17	5	3809190:00:00	39.15
608	a0ef5234-a7a6-430c-92fc-200c39a90612	26.4	2	10	2	1	2	1	Screening_0	2	2	3	1	1	1	-24	-23	14	2	3809190:00:00	39.15
609	a0ef5234-a7a6-430c-92fc-200c39a90612	26	2	10	2	1	2	1	Screening_0	2	2	3	1	1	1	-22	-27	21	6	3809190:00:00	39.15
610	fddf4ea0-0a3d-4f42-bd37-ce36e7b8f1c7	87.2	3	6	2	1	2	1	Screening_0	1	1	1	1	1	1	50	18	50	9	3809190:00:00	84
611	fddf4ea0-0a3d-4f42-bd37-ce36e7b8f1c7	83.6	3	6	2	1	2	1	Screening_0	1	1	1	1	1	1	50	9	50	4	3809190:00:00	84
612	fddf4ea0-0a3d-4f42-bd37-ce36e7b8f1c7	83.6	3	6	2	1	2	1	Screening_0	1	1	1	1	1	1	50	9	50	9	3809190:00:00	84
613	fddf4ea0-0a3d-4f42-bd37-ce36e7b8f1c7	83.6	3	6	2	1	2	1	Screening_0	1	1	1	1	1	1	50	9	50	4	3809190:00:00	84
614	fddf4ea0-0a3d-4f42-bd37-ce36e7b8f1c7	82	3	6	2	1	2	1	Screening_0	1	1	1	1	1	1	50	5	50	9	3809190:00:00	84
615	c4ba5229-47a9-45af-8ed0-02b1f474203b	68	1	7	2	1	2	1	Screening_0	1	2	1	1	1	1	14	24	21	6	3809190:00:00	62
616	c4ba5229-47a9-45af-8ed0-02b1f474203b	56	1	7	2	1	2	1	Screening_0	1	2	1	1	1	1	8	3	2	9	3809190:00:00	62
617	1157a05a-1dce-405b-a124-112120a4661a	67	3	9	2	4	2	6	Workshop_0	2	2	2	1	1	1	17	17	16	8	3808403:15:00	60.1333333333333
618	1157a05a-1dce-405b-a124-112120a4661a	62.8	3	9	2	4	2	6	Workshop_0	2	2	2	1	1	1	12	14	20	5	3808403:15:00	60.1333333333333
619	1157a05a-1dce-405b-a124-112120a4661a	50.6	3	9	2	4	2	6	Workshop_0	2	2	2	1	1	1	1	0	7	4	3808403:15:00	60.1333333333333
620	21e3af8b-a43a-4a9f-abc2-4c06dc09be47	62.4	3	10	2	1	2	1	Workshop_0	1	4	1	2	1	1	0	31	40	1	3808403:15:00	59.6
621	21e3af8b-a43a-4a9f-abc2-4c06dc09be47	60.8	3	10	2	1	2	1	Workshop_0	1	4	1	2	1	1	0	27	34	5	3808403:15:00	59.6
622	21e3af8b-a43a-4a9f-abc2-4c06dc09be47	55.6	3	10	2	1	2	1	Workshop_0	1	4	1	2	1	1	0	14	27	4	3808403:15:00	59.6
623	2c9526cb-3e5a-493b-a27f-53c43c9c5152	91.4	2	9	1	2	2	2	Workshop_0	2	2	2	1	1	1	41	42	33	2	3808403:15:00	76.9714285714286
624	2c9526cb-3e5a-493b-a27f-53c43c9c5152	90.8	2	9	1	2	2	2	Workshop_0	2	2	2	1	1	1	42	39	41	7	3808403:15:00	76.9714285714286
625	2c9526cb-3e5a-493b-a27f-53c43c9c5152	84.6	2	9	1	2	2	2	Workshop_0	2	2	2	1	1	1	33	37	32	5	3808403:15:00	76.9714285714286
626	2c9526cb-3e5a-493b-a27f-53c43c9c5152	76.6	2	9	1	2	2	2	Workshop_0	2	2	2	1	1	1	27	26	25	4	3808403:15:00	76.9714285714286
627	2c9526cb-3e5a-493b-a27f-53c43c9c5152	74.6	2	9	1	2	2	2	Workshop_0	2	2	2	1	1	1	37	6	36	4	3808403:15:00	76.9714285714286
628	2c9526cb-3e5a-493b-a27f-53c43c9c5152	70.4	2	9	1	2	2	2	Workshop_0	2	2	2	1	1	1	18	24	21	4	3808403:15:00	76.9714285714286
629	2c9526cb-3e5a-493b-a27f-53c43c9c5152	50.4	2	9	1	2	2	2	Workshop_0	2	2	2	1	1	1	30	-44	22	1	3808403:15:00	76.9714285714286
630	367d9294-89a0-420e-a3ed-741ad933d672	56	4	13	1	6	1	8	Workshop_0	2	3	2	1	2	3	0	15	42	4	3808403:15:00	48.9333333333333
631	367d9294-89a0-420e-a3ed-741ad933d672	50.8	4	13	1	6	1	8	Workshop_0	2	3	2	1	2	3	-2	5	34	8	3808403:15:00	48.9333333333333
632	367d9294-89a0-420e-a3ed-741ad933d672	40	4	13	1	6	1	8	Workshop_0	2	3	2	1	2	3	-10	-10	50	4	3808403:15:00	48.9333333333333
633	465516aa-736e-4549-ad16-5675cda4a5e4	60.8	3	12	1	3	1	4	Workshop_0	2	3	2	1	2	2	18	0	50	4	3808403:15:00	60.8
634	48f58e67-e371-4713-8985-51dece104f1d	91.6	3	8	2	3	2	3	Workshop_0	2	1	2	1	1	1	50	29	39	8	3808403:15:00	83.84
635	48f58e67-e371-4713-8985-51dece104f1d	86.6	3	8	2	3	2	3	Workshop_0	2	1	2	1	1	1	37	36	46	1	3808403:15:00	83.84
636	48f58e67-e371-4713-8985-51dece104f1d	83.8	3	8	2	3	2	3	Workshop_0	2	1	2	1	1	1	33	35	27	6	3808403:15:00	83.84
637	48f58e67-e371-4713-8985-51dece104f1d	81	3	8	2	3	2	3	Workshop_0	2	1	2	1	1	1	35	25	40	9	3808403:15:00	83.84
638	48f58e67-e371-4713-8985-51dece104f1d	76.2	3	8	2	3	2	3	Workshop_0	2	1	2	1	1	1	25	28	24	7	3808403:15:00	83.84
639	71b4dcb9-7a6c-44f6-8c90-6be8427ec7ae	90	3	8	1	1	1	3	Workshop_0	1	2	2	1	1	1	40	40	41	9	3808403:15:00	87.3333333333333
640	71b4dcb9-7a6c-44f6-8c90-6be8427ec7ae	90	3	8	1	1	1	3	Workshop_0	1	2	2	1	1	1	40	40	40	4	3808403:15:00	87.3333333333333
641	71b4dcb9-7a6c-44f6-8c90-6be8427ec7ae	82	3	8	1	1	1	3	Workshop_0	1	2	2	1	1	1	40	20	40	8	3808403:15:00	87.3333333333333
642	bd462de7-343f-4cc0-9e02-21b5bde822f3	100	5	10	2	1	1	2	Workshop_0	2	1	3	1	2	1	50	50	50	9	3808403:15:00	84.1333333333333
643	bd462de7-343f-4cc0-9e02-21b5bde822f3	90	5	10	2	1	1	2	Workshop_0	2	1	3	1	2	1	50	25	50	5	3808403:15:00	84.1333333333333
644	bd462de7-343f-4cc0-9e02-21b5bde822f3	62.4	5	10	2	1	1	2	Workshop_0	2	1	3	1	2	1	0	31	28	8	3808403:15:00	84.1333333333333
645	d2f5c065-e6d6-4fdc-ad27-f68a1a4a73fb	100	3	7	1	1	2	1	Workshop_0	1	2	1	1	1	1	50	50	50	5	3808403:15:00	88
646	d2f5c065-e6d6-4fdc-ad27-f68a1a4a73fb	92.8	3	7	1	1	2	1	Workshop_0	1	2	1	1	1	1	50	32	50	8	3808403:15:00	88
647	d2f5c065-e6d6-4fdc-ad27-f68a1a4a73fb	71.2	3	7	1	1	2	1	Workshop_0	1	2	1	1	1	1	20	23	29	2	3808403:15:00	88
648	57b0d96e-1cb8-4887-a357-ec12abdd9b8d	78.8	4	16	1	4	1	4	Workshop_0	3	3	4	1	2	3	48			5	3809915:00:00	56.96
649	57b0d96e-1cb8-4887-a357-ec12abdd9b8d	60.8	4	16	1	4	1	4	Workshop_0	3	3	4	1	2	3	18			3	3809915:00:00	56.96
650	57b0d96e-1cb8-4887-a357-ec12abdd9b8d	60.8	4	16	1	4	1	4	Workshop_0	3	3	4	1	2	3	18			4	3809915:00:00	56.96
651	57b0d96e-1cb8-4887-a357-ec12abdd9b8d	46.4	4	16	1	4	1	4	Workshop_0	3	3	4	1	2	3	-6			6	3809915:00:00	56.96
652	57b0d96e-1cb8-4887-a357-ec12abdd9b8d	38	4	16	1	4	1	4	Workshop_0	3	3	4	1	2	3	-20			6	3809915:00:00	56.96
653	5841a930-66f6-4801-a8f3-973a3008df35	74	3	11	1	2	2	1	Workshop_0	2	4	2	1	1	1	40			2	3809915:00:00	64
654	5841a930-66f6-4801-a8f3-973a3008df35	74	3	11	1	2	2	1	Workshop_0	2	4	2	1	1	1	40			5	3809915:00:00	64
655	5841a930-66f6-4801-a8f3-973a3008df35	74	3	11	1	2	2	1	Workshop_0	2	4	2	1	1	1	40			4	3809915:00:00	64
656	5841a930-66f6-4801-a8f3-973a3008df35	65	3	11	1	2	2	1	Workshop_0	2	4	2	1	1	1	25			6	3809915:00:00	64
657	5841a930-66f6-4801-a8f3-973a3008df35	62	3	11	1	2	2	1	Workshop_0	2	4	2	1	1	1	20			3	3809915:00:00	64
658	5841a930-66f6-4801-a8f3-973a3008df35	35	3	11	1	2	2	1	Workshop_0	2	4	2	1	1	1	-25			6	3809915:00:00	64
659	bf4e84d9-c6cf-48a0-b044-612ded2fb8ed	77	4	13	1	2	2	2	Workshop_0	2	4	2	1	2	2	45			3	3809915:00:00	65.1714285714286
660	bf4e84d9-c6cf-48a0-b044-612ded2fb8ed	74.6	4	13	1	2	2	2	Workshop_0	2	4	2	1	2	2	41			5	3809915:00:00	65.1714285714286
661	bf4e84d9-c6cf-48a0-b044-612ded2fb8ed	74.6	4	13	1	2	2	2	Workshop_0	2	4	2	1	2	2	41			5	3809915:00:00	65.1714285714286
662	bf4e84d9-c6cf-48a0-b044-612ded2fb8ed	71	4	13	1	2	2	2	Workshop_0	2	4	2	1	2	2	35			7	3809915:00:00	65.1714285714286
663	bf4e84d9-c6cf-48a0-b044-612ded2fb8ed	71	4	13	1	2	2	2	Workshop_0	2	4	2	1	2	2	35			7	3809915:00:00	65.1714285714286
664	bf4e84d9-c6cf-48a0-b044-612ded2fb8ed	59	4	13	1	2	2	2	Workshop_0	2	4	2	1	2	2	15			5	3809915:00:00	65.1714285714286
665	bf4e84d9-c6cf-48a0-b044-612ded2fb8ed	29	4	13	1	2	2	2	Workshop_0	2	4	2	1	2	2	-35			6	3809915:00:00	65.1714285714286
666	01cb3c69-bfa1-455e-86ce-e0135cf38b5e	100	3	7	2	1	2	1	Workshop_0	1	1	2	1	1	1	50	50	49	3	3809435:00:00	78.5142857142857
667	01cb3c69-bfa1-455e-86ce-e0135cf38b5e	98.8	3	7	2	1	2	1	Workshop_0	1	1	2	1	1	1	50	47	50	2	3809435:00:00	78.5142857142857
668	01cb3c69-bfa1-455e-86ce-e0135cf38b5e	86.6	3	7	2	1	2	1	Workshop_0	1	1	2	1	1	1	47	21	38	2	3809435:00:00	78.5142857142857
669	01cb3c69-bfa1-455e-86ce-e0135cf38b5e	78.8	3	7	2	1	2	1	Workshop_0	1	1	2	1	1	1	48	0	46	2	3809435:00:00	78.5142857142857
670	01cb3c69-bfa1-455e-86ce-e0135cf38b5e	68	3	7	2	1	2	1	Workshop_0	1	1	2	1	1	1	0	45	0	1	3809435:00:00	78.5142857142857
671	01cb3c69-bfa1-455e-86ce-e0135cf38b5e	67.4	3	7	2	1	2	1	Workshop_0	1	1	2	1	1	1	29	0	44	7	3809435:00:00	78.5142857142857
672	01cb3c69-bfa1-455e-86ce-e0135cf38b5e	50	3	7	2	1	2	1	Workshop_0	1	1	2	1	1	1	0	0	0	1	3809435:00:00	78.5142857142857
673	06767559-f19d-4a98-98c1-d80d11fd2b81	69	3	14	1	5	2	5	Workshop_0	3	2	1	3	3	2	23	13	33	1	3809435:00:00	57.16
674	06767559-f19d-4a98-98c1-d80d11fd2b81	66.8	3	14	1	5	2	5	Workshop_0	3	2	1	3	3	2	28	0	0	1	3809435:00:00	57.16
675	06767559-f19d-4a98-98c1-d80d11fd2b81	50	3	14	1	5	2	5	Workshop_0	3	2	1	3	3	2	0	0	0	10	3809435:00:00	57.16
676	06767559-f19d-4a98-98c1-d80d11fd2b81	50	3	14	1	5	2	5	Workshop_0	3	2	1	3	3	2	0	0	0	5	3809435:00:00	57.16
677	06767559-f19d-4a98-98c1-d80d11fd2b81	50	3	14	1	5	2	5	Workshop_0	3	2	1	3	3	2	0	0	0	9	3809435:00:00	57.16
678	4aaa06c5-9e95-41f6-bfdb-5d3db6ccdbef	81.2	4	15	2	3	2	3	Workshop_0	3	2	5	1	2	2	40	18	27	6	3809435:00:00	56.5333333333333
679	4aaa06c5-9e95-41f6-bfdb-5d3db6ccdbef	71.6	4	15	2	3	2	3	Workshop_0	3	2	5	1	2	2	36	0	32	4	3809435:00:00	56.5333333333333
680	4aaa06c5-9e95-41f6-bfdb-5d3db6ccdbef	16.8	4	15	2	3	2	3	Workshop_0	3	2	5	1	2	2	-40	-23	40	1	3809435:00:00	56.5333333333333
681	64ea187b-c1da-41e5-93fd-9fef0a5aef1b	57.2	3	12	2	5	2	NA	Workshop_0	2	3	2	1	2	2	0	18	50	8	3809435:00:00	53.8666666666667
682	64ea187b-c1da-41e5-93fd-9fef0a5aef1b	55.2	3	12	2	5	2	NA	Workshop_0	2	3	2	1	2	2	0	13	31	9	3809435:00:00	53.8666666666667
683	64ea187b-c1da-41e5-93fd-9fef0a5aef1b	49.2	3	12	2	5	2	NA	Workshop_0	2	3	2	1	2	2	-2	1	43	5	3809435:00:00	53.8666666666667
684	9b89e9fd-4225-40f1-91ab-8bb4f5c553d5	69.6	3	19	1	4	1	4	Workshop_0	4	3	4	3	2	3	20	19	16	4	3809435:00:00	50.3333333333333
685	9b89e9fd-4225-40f1-91ab-8bb4f5c553d5	50	3	19	1	4	1	4	Workshop_0	4	3	4	3	2	3	0	0	0	4	3809435:00:00	50.3333333333333
686	9b89e9fd-4225-40f1-91ab-8bb4f5c553d5	31.4	3	19	1	4	1	4	Workshop_0	4	3	4	3	2	3	-19	-18	16	4	3809435:00:00	50.3333333333333
687	9db362ff-4c1d-4641-ac3e-a3b050288b92	86	4	14	2	1	2	4	Workshop_0	2	3	4	1	2	2	40	30	33	5	3809435:00:00	50.0666666666667
688	9db362ff-4c1d-4641-ac3e-a3b050288b92	38.8	4	14	2	1	2	4	Workshop_0	2	3	4	1	2	2	-10	-13	9	10	3809435:00:00	50.0666666666667
689	9db362ff-4c1d-4641-ac3e-a3b050288b92	25.4	4	14	2	1	2	4	Workshop_0	2	3	4	1	2	2	-25	-24	16	4	3809435:00:00	50.0666666666667
690	ab0b7d45-5f76-413e-88be-012f6afd6dc2	94.4	4	8	2	1	1	3	Workshop_0	1	2	2	1	1	1	50	36	50	4	3809435:00:00	67.2666666666667
691	ab0b7d45-5f76-413e-88be-012f6afd6dc2	88.4	4	8	2	1	1	3	Workshop_0	1	2	2	1	1	1	42	33	39	6	3809435:00:00	67.2666666666667
692	ab0b7d45-5f76-413e-88be-012f6afd6dc2	19	4	8	2	1	1	3	Workshop_0	1	2	2	1	1	1	-29	-34	32	2	3809435:00:00	67.2666666666667
693	c55ee5ba-68b3-49e3-b608-2465855cc1fd	65.2	3	10	2	5	2	5	Workshop_0	2	3	2	1	1	1	10	23	0	3	3809435:00:00	56.75
694	c55ee5ba-68b3-49e3-b608-2465855cc1fd	61.8	3	10	2	5	2	5	Workshop_0	2	3	2	1	1	1	11	13	0	3	3809435:00:00	56.75
695	c55ee5ba-68b3-49e3-b608-2465855cc1fd	50	3	10	2	5	2	5	Workshop_0	2	3	2	1	1	1	0	0	0	3	3809435:00:00	56.75
696	d484df4b-b6c1-48be-944a-3c64e768a592	87	2	9	1	3	1	7	Workshop_0	1	3	2	1	1	1	39	34	43	5	3809435:00:00	57.1
697	d484df4b-b6c1-48be-944a-3c64e768a592	84.8	2	9	1	3	1	7	Workshop_0	1	3	2	1	1	1	38	30	36	3	3809435:00:00	57.1
698	d484df4b-b6c1-48be-944a-3c64e768a592	35	2	9	1	3	1	7	Workshop_0	1	3	2	1	1	1	-31	9	13	3	3809435:00:00	57.1
699	d484df4b-b6c1-48be-944a-3c64e768a592	21.6	2	9	1	3	1	7	Workshop_0	1	3	2	1	1	1	-24	-35	36	1	3809435:00:00	57.1
700	d8146087-d3e8-4f75-a21b-8d3b96642e6f	100	5	8	1	4	2	2	Workshop_0	1	1	3	1	1	1	50	50	50	6	3809435:00:00	65.5
701	d8146087-d3e8-4f75-a21b-8d3b96642e6f	74	5	8	1	4	2	2	Workshop_0	1	1	3	1	1	1	50	-15	23	5	3809435:00:00	65.5
702	d8146087-d3e8-4f75-a21b-8d3b96642e6f	65.6	5	8	1	4	2	2	Workshop_0	1	1	3	1	1	1	34	-12	6	8	3809435:00:00	65.5
703	d8146087-d3e8-4f75-a21b-8d3b96642e6f	62.6	5	8	1	4	2	2	Workshop_0	1	1	3	1	1	1	37	-24	13	2	3809435:00:00	65.5
704	d8146087-d3e8-4f75-a21b-8d3b96642e6f	52.4	5	8	1	4	2	2	Workshop_0	1	1	3	1	1	1	16	-18	41	5	3809435:00:00	65.5
705	d8146087-d3e8-4f75-a21b-8d3b96642e6f	38.4	5	8	1	4	2	2	Workshop_0	1	1	3	1	1	1	-10	-14	17	5	3809435:00:00	65.5
706	d9a07b78-bc74-4d60-84c2-8674c448f192	100	3	9	2	1	2	1	Workshop_0	2	2	1	1	2	1	50	50	50	4	3809435:00:00	89.68
707	d9a07b78-bc74-4d60-84c2-8674c448f192	100	3	9	2	1	2	1	Workshop_0	2	2	1	1	2	1	50	50	50	4	3809435:00:00	89.68
708	d9a07b78-bc74-4d60-84c2-8674c448f192	94.8	3	9	2	1	2	1	Workshop_0	2	2	1	1	2	1	50	37	50	4	3809435:00:00	89.68
709	d9a07b78-bc74-4d60-84c2-8674c448f192	91.6	3	9	2	1	2	1	Workshop_0	2	2	1	1	2	1	50	29	50	6	3809435:00:00	89.68
710	d9a07b78-bc74-4d60-84c2-8674c448f192	62	3	9	2	1	2	1	Workshop_0	2	2	1	1	2	1	0	30	33	4	3809435:00:00	89.68
711	f6c44f0d-da82-46da-ab26-c691d874143a	100	3	6	2	4	2	1	Workshop_0	1	1	1	1	1	1	50	50	50	8	3809435:00:00	100
712	19264f39-42a6-4003-b799-c7714f1daae8	100	2	27	1	2	1	4	Workshop_0	4	5	5	4	4	5	50	50	50	1	3809435:00:00	82.6857142857143
713	19264f39-42a6-4003-b799-c7714f1daae8	80	2	27	1	2	1	4	Workshop_0	4	5	5	4	4	5	50	0	50	9	3809435:00:00	82.6857142857143
714	19264f39-42a6-4003-b799-c7714f1daae8	80	2	27	1	2	1	4	Workshop_0	4	5	5	4	4	5	50	0	50	1	3809435:00:00	82.6857142857143
715	19264f39-42a6-4003-b799-c7714f1daae8	80	2	27	1	2	1	4	Workshop_0	4	5	5	4	4	5	50	0	49	1	3809435:00:00	82.6857142857143
716	19264f39-42a6-4003-b799-c7714f1daae8	80	2	27	1	2	1	4	Workshop_0	4	5	5	4	4	5	50	0	50	1	3809435:00:00	82.6857142857143
717	19264f39-42a6-4003-b799-c7714f1daae8	80	2	27	1	2	1	4	Workshop_0	4	5	5	4	4	5	50	0	50	6	3809435:00:00	82.6857142857143
718	19264f39-42a6-4003-b799-c7714f1daae8	78.8	2	27	1	2	1	4	Workshop_0	4	5	5	4	4	5	48	0	50	6	3809435:00:00	82.6857142857143
719	4773d20d-ea3a-4d5e-a456-89db4b6bf132	92	3	11	2	3	1	3	Workshop_0	2	2	2	2	1	2	50	30	50	4	3809435:00:00	56.2857142857143
720	4773d20d-ea3a-4d5e-a456-89db4b6bf132	80	3	11	2	3	1	3	Workshop_0	2	2	2	2	1	2	50	0	50	9	3809435:00:00	56.2857142857143
721	4773d20d-ea3a-4d5e-a456-89db4b6bf132	68	3	11	2	3	1	3	Workshop_0	2	2	2	2	1	2	30	0	50	5	3809435:00:00	56.2857142857143
722	4773d20d-ea3a-4d5e-a456-89db4b6bf132	50	3	11	2	3	1	3	Workshop_0	2	2	2	2	1	2	0	0	40	3	3809435:00:00	56.2857142857143
723	4773d20d-ea3a-4d5e-a456-89db4b6bf132	44	3	11	2	3	1	3	Workshop_0	2	2	2	2	1	2	-10	0	50	5	3809435:00:00	56.2857142857143
724	4773d20d-ea3a-4d5e-a456-89db4b6bf132	30	3	11	2	3	1	3	Workshop_0	2	2	2	2	1	2	-20	-20	50	5	3809435:00:00	56.2857142857143
725	4773d20d-ea3a-4d5e-a456-89db4b6bf132	30	3	11	2	3	1	3	Workshop_0	2	2	2	2	1	2	-20	-20	40	5	3809435:00:00	56.2857142857143
726	66caef5c-d26a-4a1e-8921-9ebfa9e19060	95.4	2	14	1	5	1	7	Workshop_0	2	2	4	2	2	2	45	46	45	4	3809435:00:00	55.8
727	66caef5c-d26a-4a1e-8921-9ebfa9e19060	72.6	2	14	1	5	1	7	Workshop_0	2	2	4	2	2	2	23	22	48	8	3809435:00:00	55.8
728	66caef5c-d26a-4a1e-8921-9ebfa9e19060	45.4	2	14	1	5	1	7	Workshop_0	2	2	4	2	2	2	-13	8	41	5	3809435:00:00	55.8
729	66caef5c-d26a-4a1e-8921-9ebfa9e19060	9.8	2	14	1	5	1	7	Workshop_0	2	2	4	2	2	2	-43	-36	41	7	3809435:00:00	55.8
730	6d375260-9722-4891-959d-c9a9f5ff2218	82.6	5	9	2	2	2	2	Workshop_0	2	2	2	1	1	1	41	20	12	4	3809435:00:00	60.8666666666667
731	6d375260-9722-4891-959d-c9a9f5ff2218	50	5	9	2	2	2	2	Workshop_0	2	2	2	1	1	1	0	0	0	4	3809435:00:00	60.8666666666667
732	6d375260-9722-4891-959d-c9a9f5ff2218	50	5	9	2	2	2	2	Workshop_0	2	2	2	1	1	1	0	0	0	4	3809435:00:00	60.8666666666667
733	9462bfc7-7ea8-4b16-8f76-004f407340dd	100	5	21	1	3	1	1	Workshop_0	4	5	5	1	3	3	50	50	50	1	3809435:00:00	100
734	9462bfc7-7ea8-4b16-8f76-004f407340dd	100	5	21	1	3	1	1	Workshop_0	4	5	5	1	3	3	50	50	50	1	3809435:00:00	100
735	9462bfc7-7ea8-4b16-8f76-004f407340dd	100	5	21	1	3	1	1	Workshop_0	4	5	5	1	3	3	50	50	50	3	3809435:00:00	100
736	9462bfc7-7ea8-4b16-8f76-004f407340dd	100	5	21	1	3	1	1	Workshop_0	4	5	5	1	3	3	50	50	50	3	3809435:00:00	100
737	9462bfc7-7ea8-4b16-8f76-004f407340dd	100	5	21	1	3	1	1	Workshop_0	4	5	5	1	3	3	50	50	50	4	3809435:00:00	100
738	9462bfc7-7ea8-4b16-8f76-004f407340dd	100	5	21	1	3	1	1	Workshop_0	4	5	5	1	3	3	50	50	50	9	3809435:00:00	100
739	9462bfc7-7ea8-4b16-8f76-004f407340dd	100	5	21	1	3	1	1	Workshop_0	4	5	5	1	3	3	50	50	50	8	3809435:00:00	100
740	b934cda7-61fb-4afe-90aa-18b63ab0a00f	40.8	3	13	2	1	2	1	Workshop_0	3	3	2	2	1	2	0	-23	0	8	3809435:00:00	40.8
741	c8f8248e-8a9c-499c-bdbb-6955682d2954	50	1	6	2	1	2	1	Workshop_0	1	1	1	1	1	1	0	0	0	5	3809435:00:00	50
742	c8f8248e-8a9c-499c-bdbb-6955682d2954	50	1	6	2	1	2	1	Workshop_0	1	1	1	1	1	1	0	0	0	10	3809435:00:00	50
743	1c8316d9-adfe-47f4-93e3-5170ca231074	88.6	3	6	2	1	2	1	Workshop_0	1	1	1	1	1	1	39	38	35	3	3809435:00:00	57.72
744	1c8316d9-adfe-47f4-93e3-5170ca231074	50	3	6	2	1	2	1	Workshop_0	1	1	1	1	1	1	0	0	0	2	3809435:00:00	57.72
745	1c8316d9-adfe-47f4-93e3-5170ca231074	50	3	6	2	1	2	1	Workshop_0	1	1	1	1	1	1	0	0	0	4	3809435:00:00	57.72
746	1c8316d9-adfe-47f4-93e3-5170ca231074	50	3	6	2	1	2	1	Workshop_0	1	1	1	1	1	1	0	0	0	8	3809435:00:00	57.72
747	1c8316d9-adfe-47f4-93e3-5170ca231074	50	3	6	2	1	2	1	Workshop_0	1	1	1	1	1	1	0	0	0	6	3809435:00:00	57.72
748	2bc1b1e2-361e-4e4d-a758-3df021b1ec08	89.2	3	9	2	1	1	5	Workshop_0	1	1	4	1	1	1	50	23	-17	10	3809435:00:00	60.4
749	2bc1b1e2-361e-4e4d-a758-3df021b1ec08	31.6	3	9	2	1	1	5	Workshop_0	1	1	4	1	1	1	-22	-13	17	2	3809435:00:00	60.4
750	2dc94822-757b-4f38-8d58-078f0709d034	87.4	3	9	2	1	2	2	Workshop_0	2	2	2	1	1	1	43	29	40	4	3809435:00:00	75.7
751	2dc94822-757b-4f38-8d58-078f0709d034	83	3	9	2	1	2	2	Workshop_0	2	2	2	1	1	1	35	30	40	1	3809435:00:00	75.7
752	2dc94822-757b-4f38-8d58-078f0709d034	82.4	3	9	2	1	2	2	Workshop_0	2	2	2	1	1	1	40	21	50	4	3809435:00:00	75.7
753	2dfe1458-30f9-4138-9a20-d3be52214581	81.8	4	11	2	1	2	6	Workshop_0	2	3	2	1	2	1	33	30	23	5	3809435:00:00	70.3333333333333
754	2dfe1458-30f9-4138-9a20-d3be52214581	79.2	4	11	2	1	2	6	Workshop_0	2	3	2	1	2	1	26	34	22	9	3809435:00:00	70.3333333333333
755	2dfe1458-30f9-4138-9a20-d3be52214581	50	4	11	2	1	2	6	Workshop_0	2	3	2	1	2	1	0	0	0	2	3809435:00:00	70.3333333333333
756	2f4a3afe-cef3-45cb-9f06-b6e87780ffce	100	3	7	2	NA	2	NA	Workshop_0	1	2	1	1	1	1	50	50	50	4	3809435:00:00	85.0666666666667
757	2f4a3afe-cef3-45cb-9f06-b6e87780ffce	94.8	3	7	2	NA	2	NA	Workshop_0	1	2	1	1	1	1	50	37	50	4	3809435:00:00	85.0666666666667
758	2f4a3afe-cef3-45cb-9f06-b6e87780ffce	60.4	3	7	2	NA	2	NA	Workshop_0	1	2	1	1	1	1	8	14	44	4	3809435:00:00	85.0666666666667
759	2f8d5a62-dc91-4037-a3ca-c4c7bad9dcd3	100	3	8	1	1	2	1	Workshop_0	1	2	2	1	1	1	50	50	50	9	3809435:00:00	58.85
760	2f8d5a62-dc91-4037-a3ca-c4c7bad9dcd3	96	3	8	1	1	2	1	Workshop_0	1	2	2	1	1	1	50	40	50	9	3809435:00:00	58.85
761	2f8d5a62-dc91-4037-a3ca-c4c7bad9dcd3	25	3	8	1	1	2	1	Workshop_0	1	2	2	1	1	1	-25	-25	50	8	3809435:00:00	58.85
762	2f8d5a62-dc91-4037-a3ca-c4c7bad9dcd3	14.4	3	8	1	1	2	1	Workshop_0	1	2	2	1	1	1	-38	-32	50	5	3809435:00:00	58.85
763	3680d839-6fbb-41c2-b19b-a8521a82bebe	82.6	3	8	2	1	2	1	Workshop_0	1	2	2	1	1	1	35	29	27	4	3809435:00:00	63.16
764	3680d839-6fbb-41c2-b19b-a8521a82bebe	67.4	3	8	2	1	2	1	Workshop_0	1	2	2	1	1	1	29	0	35	9	3809435:00:00	63.16
765	3680d839-6fbb-41c2-b19b-a8521a82bebe	65.8	3	8	2	1	2	1	Workshop_0	1	2	2	1	1	1	19	11	24	6	3809435:00:00	63.16
766	3680d839-6fbb-41c2-b19b-a8521a82bebe	50	3	8	2	1	2	1	Workshop_0	1	2	2	1	1	1	0	0	0	3	3809435:00:00	63.16
767	3680d839-6fbb-41c2-b19b-a8521a82bebe	50	3	8	2	1	2	1	Workshop_0	1	2	2	1	1	1	0	0	0	9	3809435:00:00	63.16
768	48720fd7-eb58-4461-88b7-742a03a63190	92.8	2	11	2	3	1	2	Workshop_0	2	2	2	1	2	2	38	50	50	1	3809435:00:00	44.4857142857143
769	48720fd7-eb58-4461-88b7-742a03a63190	81.8	2	11	2	3	1	2	Workshop_0	2	2	2	1	2	2	27	39	47	3	3809435:00:00	44.4857142857143
770	48720fd7-eb58-4461-88b7-742a03a63190	37	2	11	2	3	1	2	Workshop_0	2	2	2	1	2	2	-9	-19	10	5	3809435:00:00	44.4857142857143
771	48720fd7-eb58-4461-88b7-742a03a63190	33.8	2	11	2	3	1	2	Workshop_0	2	2	2	1	2	2	-15	-18	11	4	3809435:00:00	44.4857142857143
772	48720fd7-eb58-4461-88b7-742a03a63190	30.8	2	11	2	3	1	2	Workshop_0	2	2	2	1	2	2	-18	-21	23	10	3809435:00:00	44.4857142857143
773	48720fd7-eb58-4461-88b7-742a03a63190	22	2	11	2	3	1	2	Workshop_0	2	2	2	1	2	2	-24	-34	17	8	3809435:00:00	44.4857142857143
774	48720fd7-eb58-4461-88b7-742a03a63190	13.2	2	11	2	3	1	2	Workshop_0	2	2	2	1	2	2	-36	-38	46	10	3809435:00:00	44.4857142857143
775	5749af0d-ff91-4d7e-b3a4-c5e3d2a42622	92.4	2	10	2	1	2	1	Workshop_0	1	2	3	1	2	1	50	31	50	6	3809435:00:00	78.5
776	5749af0d-ff91-4d7e-b3a4-c5e3d2a42622	82.6	2	10	2	1	2	1	Workshop_0	1	2	3	1	2	1	35	29	45	9	3809435:00:00	78.5
777	5749af0d-ff91-4d7e-b3a4-c5e3d2a42622	80	2	10	2	1	2	1	Workshop_0	1	2	3	1	2	1	50	0	31	1	3809435:00:00	78.5
778	5749af0d-ff91-4d7e-b3a4-c5e3d2a42622	74	2	10	2	1	2	1	Workshop_0	1	2	3	1	2	1	34	9	20	2	3809435:00:00	78.5
779	5749af0d-ff91-4d7e-b3a4-c5e3d2a42622	71.6	2	10	2	1	2	1	Workshop_0	1	2	3	1	2	1	28	12	43	4	3809435:00:00	78.5
780	5749af0d-ff91-4d7e-b3a4-c5e3d2a42622	70.4	2	10	2	1	2	1	Workshop_0	1	2	3	1	2	1	20	21	23	4	3809435:00:00	78.5
781	57ca6354-4628-49da-b956-c96c5e105096	84.4	4	12	2	2	1	3	Workshop_0	2	3	3	1	2	1	34	35	43	1	3809435:00:00	49.8666666666667
782	57ca6354-4628-49da-b956-c96c5e105096	33.2	4	12	2	2	1	3	Workshop_0	2	3	3	1	2	1	-8	-30	12	2	3809435:00:00	49.8666666666667
783	57ca6354-4628-49da-b956-c96c5e105096	32	4	12	2	2	1	3	Workshop_0	2	3	3	1	2	1	0	-45	35	5	3809435:00:00	49.8666666666667
784	64c5aa5a-79ca-467c-ba7b-20c958ed6976	100	3	11	2	NA	2	NA	Workshop_0	2	2	2	1	2	2	50	50	50	4	3809435:00:00	100
785	64c5aa5a-79ca-467c-ba7b-20c958ed6976	100	3	11	2	NA	2	NA	Workshop_0	2	2	2	1	2	2	50	50	50	4	3809435:00:00	100
786	6cbe7733-fa30-4c3a-82bc-55a39daec252	88.8	4	8	2	3	2	2	Workshop_0	1	2	2	1	1	1	50	22	50	3	3809435:00:00	58.7428571428571
787	6cbe7733-fa30-4c3a-82bc-55a39daec252	80	4	8	2	3	2	2	Workshop_0	1	2	2	1	1	1	50	0	24	4	3809435:00:00	58.7428571428571
788	6cbe7733-fa30-4c3a-82bc-55a39daec252	70.4	4	8	2	3	2	2	Workshop_0	1	2	2	1	1	1	50	-24	50	4	3809435:00:00	58.7428571428571
789	6cbe7733-fa30-4c3a-82bc-55a39daec252	68.4	4	8	2	3	2	2	Workshop_0	1	2	2	1	1	1	50	-29	50	4	3809435:00:00	58.7428571428571
790	6cbe7733-fa30-4c3a-82bc-55a39daec252	50.8	4	8	2	3	2	2	Workshop_0	1	2	2	1	1	1	18	-25	0	1	3809435:00:00	58.7428571428571
791	6cbe7733-fa30-4c3a-82bc-55a39daec252	40	4	8	2	3	2	2	Workshop_0	1	2	2	1	1	1	0	-25	0	8	3809435:00:00	58.7428571428571
792	6cbe7733-fa30-4c3a-82bc-55a39daec252	12.8	4	8	2	3	2	2	Workshop_0	1	2	2	1	1	1	-42	-30	10	4	3809435:00:00	58.7428571428571
793	84cdc134-d703-49bd-a445-518775e7658c	71.4	5	7	1	5	1	8	Workshop_0	1	1	2	1	1	1	15	31	15	3	3809435:00:00	63.0666666666667
794	84cdc134-d703-49bd-a445-518775e7658c	61.2	5	7	1	5	1	8	Workshop_0	1	1	2	1	1	1	0	28	0	3	3809435:00:00	63.0666666666667
795	84cdc134-d703-49bd-a445-518775e7658c	56.6	5	7	1	5	1	8	Workshop_0	1	1	2	1	1	1	21	-15	16	4	3809435:00:00	63.0666666666667
796	8594eb19-863d-432c-8681-862554c582e5	78.4	3	10	2	NA	2	NA	Workshop_0	2	3	2	1	1	1	28	29	23	5	3809435:00:00	75.6
797	8594eb19-863d-432c-8681-862554c582e5	74.4	3	10	2	NA	2	NA	Workshop_0	2	3	2	1	1	1	24	25	34	3	3809435:00:00	75.6
798	8594eb19-863d-432c-8681-862554c582e5	74	3	10	2	NA	2	NA	Workshop_0	2	3	2	1	1	1	24	24	0	10	3809435:00:00	75.6
799	9f20fa96-ff7d-4f32-9889-2d4c12444bcf	67.4	4	12	2	NA	2	NA	Workshop_0	2	3	3	1	2	1	11	27	40	4	3809435:00:00	58.8666666666667
800	9f20fa96-ff7d-4f32-9889-2d4c12444bcf	59.2	4	12	2	NA	2	NA	Workshop_0	2	3	3	1	2	1	0	23	31	1	3809435:00:00	58.8666666666667
801	9f20fa96-ff7d-4f32-9889-2d4c12444bcf	50	4	12	2	NA	2	NA	Workshop_0	2	3	3	1	2	1	0	0	0	6	3809435:00:00	58.8666666666667
802	ac993d80-242c-4769-9629-78bf22bfdb59	93.6	2	10	2	1	2	1	Workshop_0	2	1	3	1	1	2	50	34	50	6	3809435:00:00	80.3428571428571
803	ac993d80-242c-4769-9629-78bf22bfdb59	84.8	2	10	2	1	2	1	Workshop_0	2	1	3	1	1	2	50	12	50	1	3809435:00:00	80.3428571428571
804	ac993d80-242c-4769-9629-78bf22bfdb59	84.8	2	10	2	1	2	1	Workshop_0	2	1	3	1	1	2	50	12	50	4	3809435:00:00	80.3428571428571
805	ac993d80-242c-4769-9629-78bf22bfdb59	84.8	2	10	2	1	2	1	Workshop_0	2	1	3	1	1	2	50	12	28	4	3809435:00:00	80.3428571428571
806	ac993d80-242c-4769-9629-78bf22bfdb59	84.4	2	10	2	1	2	1	Workshop_0	2	1	3	1	1	2	50	11	50	6	3809435:00:00	80.3428571428571
807	ac993d80-242c-4769-9629-78bf22bfdb59	80	2	10	2	1	2	1	Workshop_0	2	1	3	1	1	2	50	0	27	9	3809435:00:00	80.3428571428571
808	ac993d80-242c-4769-9629-78bf22bfdb59	50	2	10	2	1	2	1	Workshop_0	2	1	3	1	1	2	0	0	0	4	3809435:00:00	80.3428571428571
809	b49c1dd9-98e5-4139-890f-913df644eb68	14	5	10	1	7	1	7	Workshop_0	1	3	3	1	1	1	-46	-21	28	4	3809435:00:00	7.66666666666667
810	b49c1dd9-98e5-4139-890f-913df644eb68	7.4	5	10	1	7	1	7	Workshop_0	1	3	3	1	1	1	-41	-45	-48	4	3809435:00:00	7.66666666666667
811	b49c1dd9-98e5-4139-890f-913df644eb68	1.6	5	10	1	7	1	7	Workshop_0	1	3	3	1	1	1	-50	-46	-50	4	3809435:00:00	7.66666666666667
812	c1ceec94-2e18-40cd-a071-c5b6ec0727bd	32.6	3	20	2	1	2	1	Workshop_0	3	4	5	2	2	4	-29	0	25	7	3809435:00:00	22.8
813	c1ceec94-2e18-40cd-a071-c5b6ec0727bd	18.6	3	20	2	1	2	1	Workshop_0	3	4	5	2	2	4	-31	-32	40	1	3809435:00:00	22.8
814	c1ceec94-2e18-40cd-a071-c5b6ec0727bd	17.2	3	20	2	1	2	1	Workshop_0	3	4	5	2	2	4	-24	-46	39	5	3809435:00:00	22.8
815	c7ba6b30-989e-4ea5-86f3-01396b8576a4	50	3	6	2	1	2	1	Workshop_0	1	1	1	1	1	1	0	0	0	5	3809435:00:00	50
816	c7ba6b30-989e-4ea5-86f3-01396b8576a4	50	3	6	2	1	2	1	Workshop_0	1	1	1	1	1	1	0	0	0	8	3809435:00:00	50
817	d7d82c72-8621-4ddd-9340-f9428804e71d	100	3	11	1	1	1	5	Workshop_0	2	2	4	1	1	1	50	50	50	6	3809435:00:00	77.2
818	d7d82c72-8621-4ddd-9340-f9428804e71d	100	3	11	1	1	1	5	Workshop_0	2	2	4	1	1	1	50	50	50	5	3809435:00:00	77.2
819	d7d82c72-8621-4ddd-9340-f9428804e71d	91.2	3	11	1	1	1	5	Workshop_0	2	2	4	1	1	1	50	28	50	1	3809435:00:00	77.2
820	d7d82c72-8621-4ddd-9340-f9428804e71d	17.6	3	11	1	1	1	5	Workshop_0	2	2	4	1	1	1	-30	-36	50	2	3809435:00:00	77.2
821	dc865053-bd17-4b9c-9996-b358eddca82e	79.4	2	11	2	2	2	1	Workshop_0	1	3	3	1	2	1	41	12	47	4	3809435:00:00	64.52
822	dc865053-bd17-4b9c-9996-b358eddca82e	75.6	2	11	2	2	2	1	Workshop_0	1	3	3	1	2	1	50	-11	50	4	3809435:00:00	64.52
823	dc865053-bd17-4b9c-9996-b358eddca82e	73.4	2	11	2	2	2	1	Workshop_0	1	3	3	1	2	1	19	30	15	6	3809435:00:00	64.52
824	dc865053-bd17-4b9c-9996-b358eddca82e	44.2	2	11	2	2	2	1	Workshop_0	1	3	3	1	2	1	19	-43	44	4	3809435:00:00	64.52
825	e11e58a1-1248-404c-989a-4497a2f3a4b8	86.8	3	9	2	1	2	1	Workshop_0	1	3	2	1	1	1	36	38	29	4	3809435:00:00	71.9333333333333
826	e11e58a1-1248-404c-989a-4497a2f3a4b8	73.4	3	9	2	1	2	1	Workshop_0	1	3	2	1	1	1	23	24	18	2	3809435:00:00	71.9333333333333
827	e11e58a1-1248-404c-989a-4497a2f3a4b8	55.6	3	9	2	1	2	1	Workshop_0	1	3	2	1	1	1	20	-16	21	1	3809435:00:00	71.9333333333333
828	f0bc4ce4-f509-4518-bd85-20a0cb87cbd1	81.8	3	11	1	6	2	NA	Workshop_0	2	2	2	1	2	2	43	15	50	5	3809435:00:00	67.4
829	f0bc4ce4-f509-4518-bd85-20a0cb87cbd1	76.4	3	11	1	6	2	NA	Workshop_0	2	2	2	1	2	2	44	0	43	4	3809435:00:00	67.4
830	f0bc4ce4-f509-4518-bd85-20a0cb87cbd1	44	3	11	1	6	2	NA	Workshop_0	2	2	2	1	2	2	-10	0	11	4	3809435:00:00	67.4
831	0676abeb-44dc-4f0a-94c4-0eca697e8df8	50	3	23	1	10	1	10	Workshop_0	5	4	4	2	4	4	0	0	0	4	3808547:15:00	39.45
832	0676abeb-44dc-4f0a-94c4-0eca697e8df8	50	3	23	1	10	1	10	Workshop_0	5	4	4	2	4	4	0	0	0	4	3808547:15:00	39.45
833	0676abeb-44dc-4f0a-94c4-0eca697e8df8	50	3	23	1	10	1	10	Workshop_0	5	4	4	2	4	4	0	0	0	4	3808547:15:00	39.45
834	0676abeb-44dc-4f0a-94c4-0eca697e8df8	7.8	3	23	1	10	1	10	Workshop_0	5	4	4	2	4	4	-37	-50	-49	4	3808547:15:00	39.45
835	2abe0c6e-7255-45a4-9bd8-911e3dc3d262	96	1	6	1	9	1	8	Workshop_0	1	1	1	1	1	1	50	40	50	4	3808547:15:00	81.2
836	2abe0c6e-7255-45a4-9bd8-911e3dc3d262	92	1	6	1	9	1	8	Workshop_0	1	1	1	1	1	1	50	30	50	4	3808547:15:00	81.2
837	2abe0c6e-7255-45a4-9bd8-911e3dc3d262	55.6	1	6	1	9	1	8	Workshop_0	1	1	1	1	1	1	0	14	50	4	3808547:15:00	81.2
838	300858ad-29e2-4bd2-874c-d7a2483e4cbb	74	3	15	1	7	1	10	Workshop_0	4	2	2	1	4	2	48	-12	50	4	3808547:15:00	62.7333333333333
839	300858ad-29e2-4bd2-874c-d7a2483e4cbb	64.2	3	15	1	7	1	10	Workshop_0	4	2	2	1	4	2	15	13	50	4	3808547:15:00	62.7333333333333
840	300858ad-29e2-4bd2-874c-d7a2483e4cbb	50	3	15	1	7	1	10	Workshop_0	4	2	2	1	4	2	0	0	31	9	3808547:15:00	62.7333333333333
841	32fbf258-5955-4ec2-918e-ddecd408fd66	100	5	17	1	4	1	5	Workshop_0	3	2	4	3	2	3	50	50	48	4	3808547:15:00	71.2857142857143
842	32fbf258-5955-4ec2-918e-ddecd408fd66	82.2	5	17	1	4	1	5	Workshop_0	3	2	4	3	2	3	29	37	40	1	3808547:15:00	71.2857142857143
843	32fbf258-5955-4ec2-918e-ddecd408fd66	70.4	5	17	1	4	1	5	Workshop_0	3	2	4	3	2	3	50	-24	32	4	3808547:15:00	71.2857142857143
844	32fbf258-5955-4ec2-918e-ddecd408fd66	70	5	17	1	4	1	5	Workshop_0	3	2	4	3	2	3	50	-25	50	4	3808547:15:00	71.2857142857143
845	32fbf258-5955-4ec2-918e-ddecd408fd66	62	5	17	1	4	1	5	Workshop_0	3	2	4	3	2	3	50	-45	36	4	3808547:15:00	71.2857142857143
846	32fbf258-5955-4ec2-918e-ddecd408fd66	62	5	17	1	4	1	5	Workshop_0	3	2	4	3	2	3	50	-45	50	4	3808547:15:00	71.2857142857143
847	32fbf258-5955-4ec2-918e-ddecd408fd66	52.4	5	17	1	4	1	5	Workshop_0	3	2	4	3	2	3	32	-42	50	4	3808547:15:00	71.2857142857143
848	bf9e4410-bceb-4623-9742-337f84b29698	50	3	18	2	5	1	5	Workshop_0	4	4	5	1	1	3	0	0	0	4	3808547:15:00	47
849	bf9e4410-bceb-4623-9742-337f84b29698	50	3	18	2	5	1	5	Workshop_0	4	4	5	1	1	3	0	0	0	4	3808547:15:00	47
850	bf9e4410-bceb-4623-9742-337f84b29698	41	3	18	2	5	1	5	Workshop_0	4	4	5	1	1	3	-7	-12	-28	4	3808547:15:00	47
851	e128e482-b8ef-40b8-bafa-ca7e0ac7592c	100	4	12	1	5	1	4	Workshop_0	2	2	3	2	1	2	50	50	50	4	3808547:15:00	77.3142857142857
852	e128e482-b8ef-40b8-bafa-ca7e0ac7592c	84.8	4	12	1	5	1	4	Workshop_0	2	2	3	2	1	2	50	12	50	9	3808547:15:00	77.3142857142857
853	e128e482-b8ef-40b8-bafa-ca7e0ac7592c	80	4	12	1	5	1	4	Workshop_0	2	2	3	2	1	2	50	0	50	9	3808547:15:00	77.3142857142857
854	e128e482-b8ef-40b8-bafa-ca7e0ac7592c	70.8	4	12	1	5	1	4	Workshop_0	2	2	3	2	1	2	50	-23	50	4	3808547:15:00	77.3142857142857
855	e128e482-b8ef-40b8-bafa-ca7e0ac7592c	70.4	4	12	1	5	1	4	Workshop_0	2	2	3	2	1	2	50	-24	50	4	3808547:15:00	77.3142857142857
856	e128e482-b8ef-40b8-bafa-ca7e0ac7592c	68.4	4	12	1	5	1	4	Workshop_0	2	2	3	2	1	2	50	-29	50	1	3808547:15:00	77.3142857142857
857	e128e482-b8ef-40b8-bafa-ca7e0ac7592c	66.8	4	12	1	5	1	4	Workshop_0	2	2	3	2	1	2	50	-33	28	6	3808547:15:00	77.3142857142857
858	16f44cad-baa2-4b51-a04e-758fd6cd8f18	100	3	12	2	1	2	1	Workshop_0	2	2	2	2	2	2	50	50	50	4	3808379:15:00	75
859	16f44cad-baa2-4b51-a04e-758fd6cd8f18	50	3	12	2	1	2	1	Workshop_0	2	2	2	2	2	2	0	0	50	8	3808379:15:00	75
860	2f327b81-eead-4e9a-b8d1-92e7e79b5679	64.4	4	27	1	3	2	4	Workshop_0	5	5	5	4	4	4	40	-24	36	8	3808379:15:00	59.8666666666667
861	2f327b81-eead-4e9a-b8d1-92e7e79b5679	63.2	4	27	1	3	2	4	Workshop_0	5	5	5	4	4	4	38	-24	22	8	3808379:15:00	59.8666666666667
862	2f327b81-eead-4e9a-b8d1-92e7e79b5679	52	4	27	1	3	2	4	Workshop_0	5	5	5	4	4	4	22	-28	26	8	3808379:15:00	59.8666666666667
863	40fc7d0b-9fb6-4ee1-9c5f-c05db6272990	100	5	8	1	7	1	5	Workshop_0	1	2	2	1	1	1	50	50	50	4	3808379:15:00	65.56
864	40fc7d0b-9fb6-4ee1-9c5f-c05db6272990	96.4	5	8	1	7	1	5	Workshop_0	1	2	2	1	1	1	50	41	50	1	3808379:15:00	65.56
865	40fc7d0b-9fb6-4ee1-9c5f-c05db6272990	52.4	5	8	1	7	1	5	Workshop_0	1	2	2	1	1	1	18	-21	26	4	3808379:15:00	65.56
866	40fc7d0b-9fb6-4ee1-9c5f-c05db6272990	47	5	8	1	7	1	5	Workshop_0	1	2	2	1	1	1	-5	0	10	2	3808379:15:00	65.56
867	40fc7d0b-9fb6-4ee1-9c5f-c05db6272990	32	5	8	1	7	1	5	Workshop_0	1	2	2	1	1	1	-14	-24	31	8	3808379:15:00	65.56
868	48f45d88-0850-4caa-a9a7-7f9183c8abd9	88	5	8	2	5	1	6	Workshop_0	1	2	2	1	1	1	44	29	50	4	3808379:15:00	70.65
869	48f45d88-0850-4caa-a9a7-7f9183c8abd9	84.2	5	8	2	5	1	6	Workshop_0	1	2	2	1	1	1	31	39	50	4	3808379:15:00	70.65
870	48f45d88-0850-4caa-a9a7-7f9183c8abd9	60.4	5	8	2	5	1	6	Workshop_0	1	2	2	1	1	1	0	26	25	8	3808379:15:00	70.65
871	48f45d88-0850-4caa-a9a7-7f9183c8abd9	50	5	8	2	5	1	6	Workshop_0	1	2	2	1	1	1	0	0	50	4	3808379:15:00	70.65
872	6443b75e-b7e0-48bc-acb3-a0677e0127c3	97.6	4	14	1	6	1	7	Workshop_0	2	3	3	1	3	2	46	50	50	4	3808379:15:00	76.3428571428571
873	6443b75e-b7e0-48bc-acb3-a0677e0127c3	86.4	4	14	1	6	1	7	Workshop_0	2	3	3	1	3	2	50	16	50	1	3808379:15:00	76.3428571428571
874	6443b75e-b7e0-48bc-acb3-a0677e0127c3	82.4	4	14	1	6	1	7	Workshop_0	2	3	3	1	3	2	50	6	50	4	3808379:15:00	76.3428571428571
875	6443b75e-b7e0-48bc-acb3-a0677e0127c3	80	4	14	1	6	1	7	Workshop_0	2	3	3	1	3	2	50	0	50	2	3808379:15:00	76.3428571428571
876	6443b75e-b7e0-48bc-acb3-a0677e0127c3	70.4	4	14	1	6	1	7	Workshop_0	2	3	3	1	3	2	50	-24	50	4	3808379:15:00	76.3428571428571
877	6443b75e-b7e0-48bc-acb3-a0677e0127c3	67.6	4	14	1	6	1	7	Workshop_0	2	3	3	1	3	2	50	-31	50	4	3808379:15:00	76.3428571428571
878	6443b75e-b7e0-48bc-acb3-a0677e0127c3	50	4	14	1	6	1	7	Workshop_0	2	3	3	1	3	2	0	0	0	4	3808379:15:00	76.3428571428571
879	908b6c89-20d9-4642-b2a2-933a0fd48967	100	5	9	2	1	2	1	Workshop_0	2	2	2	1	1	1	50	50	50	4	3808379:15:00	90.8
880	908b6c89-20d9-4642-b2a2-933a0fd48967	99.4	5	9	2	1	2	1	Workshop_0	2	2	2	1	1	1	49	50	50	4	3808379:15:00	90.8
881	908b6c89-20d9-4642-b2a2-933a0fd48967	87.2	5	9	2	1	2	1	Workshop_0	2	2	2	1	1	1	50	18	45	6	3808379:15:00	90.8
882	908b6c89-20d9-4642-b2a2-933a0fd48967	76.6	5	9	2	1	2	1	Workshop_0	2	2	2	1	1	1	29	23	43	7	3808379:15:00	90.8
883	a6763937-0bf0-4770-8fb7-62b8e2c4622b	94.4	5	8	1	1	1	3	Workshop_0	1	3	1	1	1	1	50	36	41	4	3808379:15:00	82.5333333333333
884	a6763937-0bf0-4770-8fb7-62b8e2c4622b	93.2	5	8	1	1	1	3	Workshop_0	1	3	1	1	1	1	42	45	40	6	3808379:15:00	82.5333333333333
885	a6763937-0bf0-4770-8fb7-62b8e2c4622b	60	5	8	1	1	1	3	Workshop_0	1	3	1	1	1	1	18	-2	44	5	3808379:15:00	82.5333333333333
886	f46dd555-35bc-4a2b-8993-da92a0e35bb0	68.2	2	19	2	4	1	4	Workshop_0	3	3	3	3	3	4	19	17	20	4	3808379:15:00	54.8285714285714
887	f46dd555-35bc-4a2b-8993-da92a0e35bb0	58.6	2	19	2	4	1	4	Workshop_0	3	3	3	3	3	4	9	8	12	4	3808379:15:00	54.8285714285714
888	f46dd555-35bc-4a2b-8993-da92a0e35bb0	57	2	19	2	4	1	4	Workshop_0	3	3	3	3	3	4	7	7	7	4	3808379:15:00	54.8285714285714
889	f46dd555-35bc-4a2b-8993-da92a0e35bb0	50	2	19	2	4	1	4	Workshop_0	3	3	3	3	3	4	0	0	0	4	3808379:15:00	54.8285714285714
890	f46dd555-35bc-4a2b-8993-da92a0e35bb0	50	2	19	2	4	1	4	Workshop_0	3	3	3	3	3	4	0	0	0	4	3808379:15:00	54.8285714285714
891	f46dd555-35bc-4a2b-8993-da92a0e35bb0	50	2	19	2	4	1	4	Workshop_0	3	3	3	3	3	4	0	0	0	4	3808379:15:00	54.8285714285714
892	f46dd555-35bc-4a2b-8993-da92a0e35bb0	50	2	19	2	4	1	4	Workshop_0	3	3	3	3	3	4	0	0	0	4	3808379:15:00	54.8285714285714
893	31db5ca7-01fa-4c3e-925d-07bb57db92a5	98.4	4	10	2	2	1	3	Workshop_0	2	2	3	1	1	1	50	46	50	6	3808212:15:00	37.3
894	31db5ca7-01fa-4c3e-925d-07bb57db92a5	32.4	4	10	2	2	1	3	Workshop_0	2	2	3	1	1	1	-18	-17	29	7	3808212:15:00	37.3
895	31db5ca7-01fa-4c3e-925d-07bb57db92a5	10	4	10	2	2	1	3	Workshop_0	2	2	3	1	1	1	-44	-34	50	1	3808212:15:00	37.3
896	31db5ca7-01fa-4c3e-925d-07bb57db92a5	8.4	4	10	2	2	1	3	Workshop_0	2	2	3	1	1	1	-50	-29	0	1	3808212:15:00	37.3
897	3cfbcbac-1924-4476-92a9-e392d9a9cb88	50	6	16	1	8	1	8	Workshop_0	2	2	4	1	4	3	0	0	0	10	3808212:15:00	50
898	81e7a0b7-6953-4686-bc17-5217a947aee6	70	5	10	1	8	1	8	Workshop_0	2	2	3	1	1	1	0	50	50	9	3808212:15:00	40.9333333333333
899	81e7a0b7-6953-4686-bc17-5217a947aee6	50	5	10	1	8	1	8	Workshop_0	2	2	3	1	1	1	0	0	25	5	3808212:15:00	40.9333333333333
900	81e7a0b7-6953-4686-bc17-5217a947aee6	35.6	5	10	1	8	1	8	Workshop_0	2	2	3	1	1	1	0	-36	29	4	3808212:15:00	40.9333333333333
901	81e7a0b7-6953-4686-bc17-5217a947aee6	30	5	10	1	8	1	8	Workshop_0	2	2	3	1	1	1	0	-50	50	5	3808212:15:00	40.9333333333333
902	81e7a0b7-6953-4686-bc17-5217a947aee6	30	5	10	1	8	1	8	Workshop_0	2	2	3	1	1	1	0	-50	50	4	3808212:15:00	40.9333333333333
903	81e7a0b7-6953-4686-bc17-5217a947aee6	30	5	10	1	8	1	8	Workshop_0	2	2	3	1	1	1	0	-50	50	4	3808212:15:00	40.9333333333333
904	9536ec11-dc1b-4d33-a14a-7681f09c2d0e	48.8	4	9	1	6	1	6	Workshop_0	2	1	3	1	1	1	8	-15	30	4	3808212:15:00	48.8
905	bb4e1bfa-090f-4490-93dd-3b2c7b09688d	100	5	10	1	3	2	5	Workshop_0	1	5	1	1	1	1	50	50	50	9	3808212:15:00	66.6666666666667
906	bb4e1bfa-090f-4490-93dd-3b2c7b09688d	50	5	10	1	3	2	5	Workshop_0	1	5	1	1	1	1	0	0	0	4	3808212:15:00	66.6666666666667
907	bb4e1bfa-090f-4490-93dd-3b2c7b09688d	50	5	10	1	3	2	5	Workshop_0	1	5	1	1	1	1	0	0	16	4	3808212:15:00	66.6666666666667
908	c485f463-a860-480a-99af-32ad2df67ac8	79.6	5	7	1	8	1	NA	Workshop_0	2	1	1	1	1	1	48	2	42	5	3808212:15:00	71.9333333333333
909	c485f463-a860-480a-99af-32ad2df67ac8	74	5	7	1	8	1	NA	Workshop_0	2	1	1	1	1	1	40	0	13	4	3808212:15:00	71.9333333333333
910	c485f463-a860-480a-99af-32ad2df67ac8	62.2	5	7	1	8	1	NA	Workshop_0	2	1	1	1	1	1	7	20	16	5	3808212:15:00	71.9333333333333
911	d1dbf11c-e6e3-4d61-8ff9-2aedd7cc2d06	68.4	5	10	1	6	1	8	Workshop_0	3	3	1	1	1	1	0	46	48	4	3808212:15:00	49.72
912	d1dbf11c-e6e3-4d61-8ff9-2aedd7cc2d06	58.8	5	10	1	6	1	8	Workshop_0	3	3	1	1	1	1	44	-44	43	4	3808212:15:00	49.72
913	d1dbf11c-e6e3-4d61-8ff9-2aedd7cc2d06	56.6	5	10	1	6	1	8	Workshop_0	3	3	1	1	1	1	39	-42	41	4	3808212:15:00	49.72
914	d1dbf11c-e6e3-4d61-8ff9-2aedd7cc2d06	32.4	5	10	1	6	1	8	Workshop_0	3	3	1	1	1	1	0	-44	46	4	3808212:15:00	49.72
915	d1dbf11c-e6e3-4d61-8ff9-2aedd7cc2d06	32.4	5	10	1	6	1	8	Workshop_0	3	3	1	1	1	1	0	-44	44	4	3808212:15:00	49.72
916	1b65a674-de8c-4093-9124-79c12ece4579	100	3	12	1	4	2	5	Workshop_0	3	3	2	1	2	1	50	50	50	9	3808335:30:00	74.75
917	1b65a674-de8c-4093-9124-79c12ece4579	100	3	12	1	4	2	5	Workshop_0	3	3	2	1	2	1	50	50	50	6	3808335:30:00	74.75
918	1b65a674-de8c-4093-9124-79c12ece4579	81.6	3	12	1	4	2	5	Workshop_0	3	3	2	1	2	1	34	28	50	9	3808335:30:00	74.75
919	1b65a674-de8c-4093-9124-79c12ece4579	17.4	3	12	1	4	2	5	Workshop_0	3	3	2	1	2	1	-21	-50	50	4	3808335:30:00	74.75
920	2296c739-62c9-4c85-a907-d2694e7d6b3c	50	4	9	2	1	2	3	Workshop_0	2	1	3	1	1	1	0	0	0	9	3808335:30:00	50
921	2296c739-62c9-4c85-a907-d2694e7d6b3c	50	4	9	2	1	2	3	Workshop_0	2	1	3	1	1	1	0	0	0	9	3808335:30:00	50
922	23ad6e34-87f6-43a7-a9ef-febe4194cf26	37.2	4	10	1	1	2	1	Workshop_0	3	1	2	1	2	1	0	-32	44	4	3808335:30:00	26.5
923	23ad6e34-87f6-43a7-a9ef-febe4194cf26	34.8	4	10	1	1	2	1	Workshop_0	3	1	2	1	2	1	-4	-32	50	4	3808335:30:00	26.5
924	23ad6e34-87f6-43a7-a9ef-febe4194cf26	23	4	10	1	1	2	1	Workshop_0	3	1	2	1	2	1	-23	-33	41	4	3808335:30:00	26.5
925	23ad6e34-87f6-43a7-a9ef-febe4194cf26	11	4	10	1	1	2	1	Workshop_0	3	1	2	1	2	1	-39	-39	45	4	3808335:30:00	26.5
926	264429c6-896a-4327-8632-187d1903cb38	79.4	3	11	2	NA	1	2	Workshop_0	2	3	1	1	2	2	33	24	41	4	3808335:30:00	73.2
927	264429c6-896a-4327-8632-187d1903cb38	71.6	3	11	2	NA	1	2	Workshop_0	2	3	1	1	2	2	26	15	39	4	3808335:30:00	73.2
928	264429c6-896a-4327-8632-187d1903cb38	68.6	3	11	2	NA	1	2	Workshop_0	2	3	1	1	2	2	19	18	28	4	3808335:30:00	73.2
929	3ba757b0-e79e-4cf1-806f-8ecd7d6444ff	100	6	21	1	8	1	9	Workshop_0	3	2	5	4	3	4	50	50	50	4	3808335:30:00	77.6
930	3ba757b0-e79e-4cf1-806f-8ecd7d6444ff	80	6	21	1	8	1	9	Workshop_0	3	2	5	4	3	4	50	0	50	4	3808335:30:00	77.6
931	3ba757b0-e79e-4cf1-806f-8ecd7d6444ff	52.8	6	21	1	8	1	9	Workshop_0	3	2	5	4	3	4	38	-50	50	4	3808335:30:00	77.6
932	43169a21-22cf-4ae6-9b29-82cb6b05deef	42	3	16	2	2	1	4	Workshop_0	3	3	4	2	2	2	0	-20	35	1	3808335:30:00	37.7
933	43169a21-22cf-4ae6-9b29-82cb6b05deef	40	3	16	2	2	1	4	Workshop_0	3	3	4	2	2	2	0	-25	30	2	3808335:30:00	37.7
934	43169a21-22cf-4ae6-9b29-82cb6b05deef	38.8	3	16	2	2	1	4	Workshop_0	3	3	4	2	2	2	0	-28	24	1	3808335:30:00	37.7
935	43169a21-22cf-4ae6-9b29-82cb6b05deef	30	3	16	2	2	1	4	Workshop_0	3	3	4	2	2	2	0	-50	31	4	3808335:30:00	37.7
936	461d1cba-5cd9-4a0b-9dba-d010c7b4f5b6	80	4	12	1	6	1	4	Workshop_0	2	2	3	1	2	2	50	0	50	4	3808335:30:00	19.36
937	461d1cba-5cd9-4a0b-9dba-d010c7b4f5b6	6.4	4	12	1	6	1	4	Workshop_0	2	2	3	1	2	2	-50	-34	50	4	3808335:30:00	19.36
938	461d1cba-5cd9-4a0b-9dba-d010c7b4f5b6	6.4	4	12	1	6	1	4	Workshop_0	2	2	3	1	2	2	-50	-34	50	4	3808335:30:00	19.36
939	461d1cba-5cd9-4a0b-9dba-d010c7b4f5b6	4	4	12	1	6	1	4	Workshop_0	2	2	3	1	2	2	-50	-40	37	3	3808335:30:00	19.36
940	461d1cba-5cd9-4a0b-9dba-d010c7b4f5b6	0	4	12	1	6	1	4	Workshop_0	2	2	3	1	2	2	-50	-50	50	4	3808335:30:00	19.36
941	478679b2-59bb-44dd-8aef-083c8b7a8f7d	88	3	12	1	4	2	5	Workshop_0	3	3	2	1	2	1	50	20	50	6	3808335:30:00	88
942	48ba7d9e-f5b7-4c40-97a9-9687fd02f7b9	22.8	5	17	1	5	1	5	Workshop_0	3	5	3	1	2	3	-18	-41	48	7	3808335:30:00	18.6
943	48ba7d9e-f5b7-4c40-97a9-9687fd02f7b9	22.8	5	17	1	5	1	5	Workshop_0	3	5	3	1	2	3	-18	-41	48	4	3808335:30:00	18.6
944	48ba7d9e-f5b7-4c40-97a9-9687fd02f7b9	22.8	5	17	1	5	1	5	Workshop_0	3	5	3	1	2	3	-18	-41	48	2	3808335:30:00	18.6
945	48ba7d9e-f5b7-4c40-97a9-9687fd02f7b9	20.8	5	17	1	5	1	5	Workshop_0	3	5	3	1	2	3	-18	-46	50	4	3808335:30:00	18.6
946	48ba7d9e-f5b7-4c40-97a9-9687fd02f7b9	20.8	5	17	1	5	1	5	Workshop_0	3	5	3	1	2	3	-18	-46	48	2	3808335:30:00	18.6
947	48ba7d9e-f5b7-4c40-97a9-9687fd02f7b9	19.2	5	17	1	5	1	5	Workshop_0	3	5	3	1	2	3	-18	-50	50	2	3808335:30:00	18.6
948	48ba7d9e-f5b7-4c40-97a9-9687fd02f7b9	1	5	17	1	5	1	5	Workshop_0	3	5	3	1	2	3	-49	-49	50	4	3808335:30:00	18.6
949	67198c66-ef88-446f-8e41-85e98f9f0f3a	30	3	17	2	3	1	4	Workshop_0	3	4	4	2	2	2	0	-50	28	4	3808335:30:00	30
950	67198c66-ef88-446f-8e41-85e98f9f0f3a	30	3	17	2	3	1	4	Workshop_0	3	4	4	2	2	2	0	-50	0	2	3808335:30:00	30
951	67198c66-ef88-446f-8e41-85e98f9f0f3a	30	3	17	2	3	1	4	Workshop_0	3	4	4	2	2	2	0	-50	16	1	3808335:30:00	30
952	677089d6-744c-4a4c-b574-41f48d0ac126	87.6	2	9	2	NA	1	6	Workshop_0	3	1	1	1	2	1	50	19	50	3	3808335:30:00	87.6
953	804b34fa-7d2f-4183-936a-e2bc4d016598	67.6	5	10	1	4	1	5	Workshop_0	2	3	2	1	1	1	50	-31	50	9	3808335:30:00	44.4
954	804b34fa-7d2f-4183-936a-e2bc4d016598	21.2	5	10	1	4	1	5	Workshop_0	2	3	2	1	1	1	-32	-24	38	4	3808335:30:00	44.4
955	bd201371-1c8c-4f9f-ba8d-37863a4d7193	83	2	12	2	10	2	2	Workshop_0	2	2	2	2	2	2	25	45	36	4	3808335:30:00	75.0666666666667
956	bd201371-1c8c-4f9f-ba8d-37863a4d7193	79.8	2	12	2	10	2	2	Workshop_0	2	2	2	2	2	2	39	16	49	9	3808335:30:00	75.0666666666667
957	bd201371-1c8c-4f9f-ba8d-37863a4d7193	62.4	2	12	2	10	2	2	Workshop_0	2	2	2	2	2	2	12	13	20	8	3808335:30:00	75.0666666666667
958	bf8478e3-6d27-4326-a08b-b779ce9ca958	50	3	8	2	1	1	1	Workshop_0	1	3	1	1	1	1	0	0	37	6	3808335:30:00	38.5333333333333
959	bf8478e3-6d27-4326-a08b-b779ce9ca958	34.4	3	8	2	1	1	1	Workshop_0	1	3	1	1	1	1	-50	36	50	1	3808335:30:00	38.5333333333333
960	bf8478e3-6d27-4326-a08b-b779ce9ca958	31.2	3	8	2	1	1	1	Workshop_0	1	3	1	1	1	1	-50	28	50	6	3808335:30:00	38.5333333333333
961	cec517e9-c124-4809-86e5-00825db90e7a	77.4	3	21	2	10	1	9	Workshop_0	3	3	5	4	3	3	47	-2	40	4	3808335:30:00	64.6
962	cec517e9-c124-4809-86e5-00825db90e7a	65	3	21	2	10	1	9	Workshop_0	3	3	5	4	3	3	23	3	45	9	3808335:30:00	64.6
963	cec517e9-c124-4809-86e5-00825db90e7a	59.8	3	21	2	10	1	9	Workshop_0	3	3	5	4	3	3	47	-46	46	8	3808335:30:00	64.6
964	cec517e9-c124-4809-86e5-00825db90e7a	56.2	3	21	2	10	1	9	Workshop_0	3	3	5	4	3	3	41	-46	42	4	3808335:30:00	64.6
965	de3fdfbf-772b-40bb-8e1a-209f597e4664	70	3	12	2	1	1	6	Workshop_0	3	2	3	1	2	1	0	50	43	4	3808335:30:00	50
966	de3fdfbf-772b-40bb-8e1a-209f597e4664	57.6	3	12	2	1	1	6	Workshop_0	3	2	3	1	2	1	0	19	0	3	3808335:30:00	50
967	de3fdfbf-772b-40bb-8e1a-209f597e4664	39.2	3	12	2	1	1	6	Workshop_0	3	2	3	1	2	1	0	-27	28	4	3808335:30:00	50
968	de3fdfbf-772b-40bb-8e1a-209f597e4664	33.2	3	12	2	1	1	6	Workshop_0	3	2	3	1	2	1	0	-42	43	9	3808335:30:00	50
969	ee835f0c-bbba-4535-890e-9af33fbeb17e	77.2	3	7	1	6	2	10	Workshop_0	1	2	1	1	1	1	50	-7	50	6	3808335:30:00	51.5
970	ee835f0c-bbba-4535-890e-9af33fbeb17e	68.8	3	7	1	6	2	10	Workshop_0	1	2	1	1	1	1	50	-28	50	5	3808335:30:00	51.5
971	ee835f0c-bbba-4535-890e-9af33fbeb17e	60	3	7	1	6	2	10	Workshop_0	1	2	1	1	1	1	50	-50	50	9	3808335:30:00	51.5
972	ee835f0c-bbba-4535-890e-9af33fbeb17e	0	3	7	1	6	2	10	Workshop_0	1	2	1	1	1	1	-50	-50	50	4	3808335:30:00	51.5
973	efeebec3-d806-4dd6-9c25-ee1a490b2d79	93.4	1	9	2	1	1	2	Workshop_0	1	3	2	1	1	1	47	38	45	9	3808335:30:00	67.48
974	efeebec3-d806-4dd6-9c25-ee1a490b2d79	75.8	1	9	2	1	1	2	Workshop_0	1	3	2	1	1	1	43	0	46	6	3808335:30:00	67.48
975	efeebec3-d806-4dd6-9c25-ee1a490b2d79	62	1	9	2	1	1	2	Workshop_0	1	3	2	1	1	1	20	0	33	2	3808335:30:00	67.48
976	efeebec3-d806-4dd6-9c25-ee1a490b2d79	55.6	1	9	2	1	1	2	Workshop_0	1	3	2	1	1	1	0	14	45	6	3808335:30:00	67.48
977	efeebec3-d806-4dd6-9c25-ee1a490b2d79	50.6	1	9	2	1	1	2	Workshop_0	1	3	2	1	1	1	1	0	0	9	3808335:30:00	67.48
978	fc4f7449-323a-4565-802f-19d2e6ac09e4	70.4	3	13	1	1	1	3	Workshop_0	3	1	4	1	2	2	34	0	0	4	3808335:30:00	48.1333333333333
979	fc4f7449-323a-4565-802f-19d2e6ac09e4	53.2	3	13	1	1	1	3	Workshop_0	3	1	4	1	2	2	30	-37	0	4	3808335:30:00	48.1333333333333
980	fc4f7449-323a-4565-802f-19d2e6ac09e4	20.8	3	13	1	1	1	3	Workshop_0	3	1	4	1	2	2	-20	-43	-36	10	3808335:30:00	48.1333333333333
981	04566136-c2ac-416b-b1e1-ee5f744f4207	70	3	14	2	1	2	1	Workshop_0	3	3	3	2	2	1	20	20	26	4	3809051:00:00	59.15
982	04566136-c2ac-416b-b1e1-ee5f744f4207	64.6	3	14	2	1	2	1	Workshop_0	3	3	3	2	2	1	21	5	4	8	3809051:00:00	59.15
983	04566136-c2ac-416b-b1e1-ee5f744f4207	55	3	14	2	1	2	1	Workshop_0	3	3	3	2	2	1	11	-4	11	4	3809051:00:00	59.15
984	04566136-c2ac-416b-b1e1-ee5f744f4207	47	3	14	2	1	2	1	Workshop_0	3	3	3	2	2	1	-3	-3	5	5	3809051:00:00	59.15
985	3729408f-8f08-4fdf-9b5b-10887b5e5696	94	2	13	2	1	2	2	Workshop_0	3	2	2	2	2	2	46	41	44	4	3809051:00:00	72.4666666666667
986	3729408f-8f08-4fdf-9b5b-10887b5e5696	65	2	13	2	1	2	2	Workshop_0	3	2	2	2	2	2	25	0	27	1	3809051:00:00	72.4666666666667
987	3729408f-8f08-4fdf-9b5b-10887b5e5696	58.4	2	13	2	1	2	2	Workshop_0	3	2	2	2	2	2	14	0	16	4	3809051:00:00	72.4666666666667
988	50ffa329-a238-4186-aafd-e4573529b757	96.4	4	11	1	1	1	1	Workshop_0	3	2	2	2	1	1	44	50	50	6	3809051:00:00	62.55
989	50ffa329-a238-4186-aafd-e4573529b757	87.6	4	11	1	1	1	1	Workshop_0	3	2	2	2	1	1	50	19	50	9	3809051:00:00	62.55
990	50ffa329-a238-4186-aafd-e4573529b757	36.8	4	11	1	1	1	1	Workshop_0	3	2	2	2	1	1	-12	-15	39	5	3809051:00:00	62.55
991	50ffa329-a238-4186-aafd-e4573529b757	29.4	4	11	1	1	1	1	Workshop_0	3	2	2	2	1	1	-19	-23	21	4	3809051:00:00	62.55
992	9e9880cf-21eb-44cf-b7bb-bc9d916a990d	100	3	10	2	1	1	5	Workshop_0	2	2	2	1	2	1	50	50	50	3	3809051:00:00	72.05
993	9e9880cf-21eb-44cf-b7bb-bc9d916a990d	93	3	10	2	1	1	5	Workshop_0	2	2	2	1	2	1	49	34	50	5	3809051:00:00	72.05
994	9e9880cf-21eb-44cf-b7bb-bc9d916a990d	63.8	3	10	2	1	1	5	Workshop_0	2	2	2	1	2	1	23	0	35	4	3809051:00:00	72.05
995	9e9880cf-21eb-44cf-b7bb-bc9d916a990d	31.4	3	10	2	1	1	5	Workshop_0	2	2	2	1	2	1	-21	-15	49	9	3809051:00:00	72.05
996	b66ae27c-f28d-424e-a753-4e287f126817	68	3	12	2	1	2	1	Workshop_0	2	2	2	2	2	2	20	15	16	1	3809051:00:00	59
997	b66ae27c-f28d-424e-a753-4e287f126817	59	3	12	2	1	2	1	Workshop_0	2	2	2	2	2	2	15	0	16	1	3809051:00:00	59
998	b66ae27c-f28d-424e-a753-4e287f126817	50	3	12	2	1	2	1	Workshop_0	2	2	2	2	2	2	0	0	0	1	3809051:00:00	59
999	06fe80e7-f716-42c6-8258-51184805a34b	69.2	5	9	1	5	1	10	Workshop_0	2	2	2	1	1	1	50	-27	50	4	3808044:15:00	62.3
1000	06fe80e7-f716-42c6-8258-51184805a34b	60	5	9	1	5	1	10	Workshop_0	2	2	2	1	1	1	50	-50	50	1	3808044:15:00	62.3
1001	06fe80e7-f716-42c6-8258-51184805a34b	60	5	9	1	5	1	10	Workshop_0	2	2	2	1	1	1	50	-50	50	1	3808044:15:00	62.3
1002	06fe80e7-f716-42c6-8258-51184805a34b	60	5	9	1	5	1	10	Workshop_0	2	2	2	1	1	1	50	-50	50	1	3808044:15:00	62.3
1003	08fafedf-7f9f-4530-9870-459587797ec9	90	4	12	2	1	2	1	Workshop_0	2	2	2	2	2	2	50	25	50	9	3808044:15:00	46
1004	08fafedf-7f9f-4530-9870-459587797ec9	26	4	12	2	1	2	1	Workshop_0	2	2	2	2	2	2	-20	-30	35	4	3808044:15:00	46
1005	08fafedf-7f9f-4530-9870-459587797ec9	22	4	12	2	1	2	1	Workshop_0	2	2	2	2	2	2	-50	5	50	4	3808044:15:00	46
1006	3527c8f6-90f6-4b43-945d-24425afbbedc	100	1	7	2	1	2	1	Workshop_0	1	1	2	1	1	1	50	50	50	4	3808044:15:00	94.6
1007	3527c8f6-90f6-4b43-945d-24425afbbedc	89.2	1	7	2	1	2	1	Workshop_0	1	1	2	1	1	1	32	50	50	9	3808044:15:00	94.6
1008	42a6d50c-bb1b-46a0-939b-80efec95cf26	50	6	26	1	10	1	10	Workshop_0	5	3	5	4	4	5	0	0	0	2	3808044:15:00	45.2666666666667
1009	42a6d50c-bb1b-46a0-939b-80efec95cf26	50	6	26	1	10	1	10	Workshop_0	5	3	5	4	4	5	0	0	0	8	3808044:15:00	45.2666666666667
1010	42a6d50c-bb1b-46a0-939b-80efec95cf26	44.8	6	26	1	10	1	10	Workshop_0	5	3	5	4	4	5	-12	5	-10	5	3808044:15:00	45.2666666666667
1011	42a6d50c-bb1b-46a0-939b-80efec95cf26	44.4	6	26	1	10	1	10	Workshop_0	5	3	5	4	4	5	0	-14	-19	5	3808044:15:00	45.2666666666667
1012	42a6d50c-bb1b-46a0-939b-80efec95cf26	41.6	6	26	1	10	1	10	Workshop_0	5	3	5	4	4	5	-18	6	-21	7	3808044:15:00	45.2666666666667
1013	42a6d50c-bb1b-46a0-939b-80efec95cf26	40.8	6	26	1	10	1	10	Workshop_0	5	3	5	4	4	5	-20	7	-13	10	3808044:15:00	45.2666666666667
1014	58c571db-0c05-4bbc-ba92-885258c79e79	86.2	2	17	2	3	2	5	Workshop_0	3	3	4	3	2	2	39	32	24	4	3808044:15:00	72.4666666666667
1015	58c571db-0c05-4bbc-ba92-885258c79e79	81.2	2	17	2	3	2	5	Workshop_0	3	3	4	3	2	2	36	24	27	4	3808044:15:00	72.4666666666667
1016	58c571db-0c05-4bbc-ba92-885258c79e79	50	2	17	2	3	2	5	Workshop_0	3	3	4	3	2	2	0	0	0	4	3808044:15:00	72.4666666666667
1017	adfa1789-06bf-4ea7-809f-40f6ce09e1ef	61.6	3	20	2	2	2	2	Workshop_0	3	4	5	2	3	3	30	-16	28	4	3808044:15:00	51.4
1018	adfa1789-06bf-4ea7-809f-40f6ce09e1ef	50	3	20	2	2	2	2	Workshop_0	3	4	5	2	3	3	0	0	0	4	3808044:15:00	51.4
1019	adfa1789-06bf-4ea7-809f-40f6ce09e1ef	47.2	3	20	2	2	2	2	Workshop_0	3	4	5	2	3	3	12	-25	46	4	3808044:15:00	51.4
1020	adfa1789-06bf-4ea7-809f-40f6ce09e1ef	46.8	3	20	2	2	2	2	Workshop_0	3	4	5	2	3	3	14	-29	11	4	3808044:15:00	51.4
1021	ebec10e0-0bc5-4ce9-9ea0-3690d85309ac	84.2	4	12	1	8	2	6	Workshop_0	3	2	1	3	2	1	43	21	26	4	3808044:15:00	71.6666666666667
1022	ebec10e0-0bc5-4ce9-9ea0-3690d85309ac	80.8	4	12	1	8	2	6	Workshop_0	3	2	1	3	2	1	32	29	40	4	3808044:15:00	71.6666666666667
1023	ebec10e0-0bc5-4ce9-9ea0-3690d85309ac	50	4	12	1	8	2	6	Workshop_0	3	2	1	3	2	1	0	0	28	4	3808044:15:00	71.6666666666667
1024	012402d9-accb-4f23-ac7b-f6e006b08b16	80	2	8	2	1	1	6	Workshop_0	1	2	2	1	1	1	50			6	3809915:00:00	74.225
1025	012402d9-accb-4f23-ac7b-f6e006b08b16	80	2	8	2	1	1	6	Workshop_0	1	2	2	1	1	1	50			3	3809915:00:00	74.225
1026	012402d9-accb-4f23-ac7b-f6e006b08b16	80	2	8	2	1	1	6	Workshop_0	1	2	2	1	1	1	50			6	3809915:00:00	74.225
1027	012402d9-accb-4f23-ac7b-f6e006b08b16	80	2	8	2	1	1	6	Workshop_0	1	2	2	1	1	1	50			3	3809915:00:00	74.225
1028	012402d9-accb-4f23-ac7b-f6e006b08b16	80	2	8	2	1	1	6	Workshop_0	1	2	2	1	1	1	50			5	3809915:00:00	74.225
1029	012402d9-accb-4f23-ac7b-f6e006b08b16	80	2	8	2	1	1	6	Workshop_0	1	2	2	1	1	1	50			6	3809915:00:00	74.225
1030	012402d9-accb-4f23-ac7b-f6e006b08b16	71.6	2	8	2	1	1	6	Workshop_0	1	2	2	1	1	1	36			7	3809915:00:00	74.225
1031	012402d9-accb-4f23-ac7b-f6e006b08b16	42.2	2	8	2	1	1	6	Workshop_0	1	2	2	1	1	1	-13			7	3809915:00:00	74.225
1032	21e79a44-31f4-4aa7-982b-0021a6571db8	75.8	3	11	1	8	1	4	Workshop_0	2	3	2	1	2	1	43			4	3809915:00:00	61.5714285714286
1033	21e79a44-31f4-4aa7-982b-0021a6571db8	72.8	3	11	1	8	1	4	Workshop_0	2	3	2	1	2	1	38			6	3809915:00:00	61.5714285714286
1034	21e79a44-31f4-4aa7-982b-0021a6571db8	64.4	3	11	1	8	1	4	Workshop_0	2	3	2	1	2	1	24			3	3809915:00:00	61.5714285714286
1035	21e79a44-31f4-4aa7-982b-0021a6571db8	62.6	3	11	1	8	1	4	Workshop_0	2	3	2	1	2	1	21			2	3809915:00:00	61.5714285714286
1036	21e79a44-31f4-4aa7-982b-0021a6571db8	55.4	3	11	1	8	1	4	Workshop_0	2	3	2	1	2	1	9			5	3809915:00:00	61.5714285714286
1037	21e79a44-31f4-4aa7-982b-0021a6571db8	50	3	11	1	8	1	4	Workshop_0	2	3	2	1	2	1	0			3	3809915:00:00	61.5714285714286
1038	21e79a44-31f4-4aa7-982b-0021a6571db8	50	3	11	1	8	1	4	Workshop_0	2	3	2	1	2	1	0			4	3809915:00:00	61.5714285714286
1039	2f0fcba2-2e44-4cdf-8a27-338edbf728b1	80	2	8	2	1	2	1	Workshop_0	2	2	1	1	1	1	50			4	3809915:00:00	69.3714285714286
1040	2f0fcba2-2e44-4cdf-8a27-338edbf728b1	80	2	8	2	1	2	1	Workshop_0	2	2	1	1	1	1	50			6	3809915:00:00	69.3714285714286
1041	2f0fcba2-2e44-4cdf-8a27-338edbf728b1	80	2	8	2	1	2	1	Workshop_0	2	2	1	1	1	1	50			3	3809915:00:00	69.3714285714286
1042	2f0fcba2-2e44-4cdf-8a27-338edbf728b1	80	2	8	2	1	2	1	Workshop_0	2	2	1	1	1	1	50			2	3809915:00:00	69.3714285714286
1043	2f0fcba2-2e44-4cdf-8a27-338edbf728b1	74	2	8	2	1	2	1	Workshop_0	2	2	1	1	1	1	40			6	3809915:00:00	69.3714285714286
1044	2f0fcba2-2e44-4cdf-8a27-338edbf728b1	71.6	2	8	2	1	2	1	Workshop_0	2	2	1	1	1	1	36			6	3809915:00:00	69.3714285714286
1045	2f0fcba2-2e44-4cdf-8a27-338edbf728b1	20	2	8	2	1	2	1	Workshop_0	2	2	1	1	1	1	-50			7	3809915:00:00	69.3714285714286
1046	572f537a-92e1-46bf-9cef-e021622471a4	68	3	8	1	5	2	1	Workshop_0	2	2	1	1	1	1	30			7	3809915:00:00	50.7
1047	572f537a-92e1-46bf-9cef-e021622471a4	68	3	8	1	5	2	1	Workshop_0	2	2	1	1	1	1	30			5	3809915:00:00	50.7
1048	572f537a-92e1-46bf-9cef-e021622471a4	64.4	3	8	1	5	2	1	Workshop_0	2	2	1	1	1	1	24			5	3809915:00:00	50.7
1049	572f537a-92e1-46bf-9cef-e021622471a4	50	3	8	1	5	2	1	Workshop_0	2	2	1	1	1	1	0			1	3809915:00:00	50.7
1050	572f537a-92e1-46bf-9cef-e021622471a4	33.8	3	8	1	5	2	1	Workshop_0	2	2	1	1	1	1	-27			7	3809915:00:00	50.7
1051	572f537a-92e1-46bf-9cef-e021622471a4	20	3	8	1	5	2	1	Workshop_0	2	2	1	1	1	1	-50			7	3809915:00:00	50.7
1052	5c16213a-560b-466f-a90b-ed4944b92921	74	4	9	2	1	1	4	Workshop_0	2	2	2	1	1	1	40			6	3809915:00:00	57.56
1053	5c16213a-560b-466f-a90b-ed4944b92921	66.8	4	9	2	1	1	4	Workshop_0	2	2	2	1	1	1	28			5	3809915:00:00	57.56
1054	5c16213a-560b-466f-a90b-ed4944b92921	62	4	9	2	1	1	4	Workshop_0	2	2	2	1	1	1	20			5	3809915:00:00	57.56
1055	5c16213a-560b-466f-a90b-ed4944b92921	50	4	9	2	1	1	4	Workshop_0	2	2	2	1	1	1	0			3	3809915:00:00	57.56
1056	5c16213a-560b-466f-a90b-ed4944b92921	35	4	9	2	1	1	4	Workshop_0	2	2	2	1	1	1	-25			3	3809915:00:00	57.56
1057	6f895634-afca-465a-82df-167f615a6b96	74	3	12	1	6	2	5	Workshop_0	2	2	2	2	2	2	40			7	3809915:00:00	65.96
1058	6f895634-afca-465a-82df-167f615a6b96	71.6	3	12	1	6	2	5	Workshop_0	2	2	2	2	2	2	36			1	3809915:00:00	65.96
1059	6f895634-afca-465a-82df-167f615a6b96	71.6	3	12	1	6	2	5	Workshop_0	2	2	2	2	2	2	36			7	3809915:00:00	65.96
1060	6f895634-afca-465a-82df-167f615a6b96	69.2	3	12	1	6	2	5	Workshop_0	2	2	2	2	2	2	32			5	3809915:00:00	65.96
1061	6f895634-afca-465a-82df-167f615a6b96	68.6	3	12	1	6	2	5	Workshop_0	2	2	2	2	2	2	31			5	3809915:00:00	65.96
1062	6f895634-afca-465a-82df-167f615a6b96	66.8	3	12	1	6	2	5	Workshop_0	2	2	2	2	2	2	28			3	3809915:00:00	65.96
1063	6f895634-afca-465a-82df-167f615a6b96	66.2	3	12	1	6	2	5	Workshop_0	2	2	2	2	2	2	27			3	3809915:00:00	65.96
1064	6f895634-afca-465a-82df-167f615a6b96	65	3	12	1	6	2	5	Workshop_0	2	2	2	2	2	2	25			1	3809915:00:00	65.96
1065	6f895634-afca-465a-82df-167f615a6b96	56.6	3	12	1	6	2	5	Workshop_0	2	2	2	2	2	2	11			1	3809915:00:00	65.96
1066	6f895634-afca-465a-82df-167f615a6b96	50	3	12	1	6	2	5	Workshop_0	2	2	2	2	2	2	0			5	3809915:00:00	65.96
1067	76f2db09-0673-4b5e-9740-cb81b91ffaa6	73.4	3	8	2	2	1	4	Workshop_0	2	2	1	1	1	1	39			4	3809915:00:00	66.7142857142857
1068	76f2db09-0673-4b5e-9740-cb81b91ffaa6	71.6	3	8	2	2	1	4	Workshop_0	2	2	1	1	1	1	36			6	3809915:00:00	66.7142857142857
1069	76f2db09-0673-4b5e-9740-cb81b91ffaa6	71.6	3	8	2	2	1	4	Workshop_0	2	2	1	1	1	1	36			5	3809915:00:00	66.7142857142857
1070	76f2db09-0673-4b5e-9740-cb81b91ffaa6	71.6	3	8	2	2	1	4	Workshop_0	2	2	1	1	1	1	36			5	3809915:00:00	66.7142857142857
1071	76f2db09-0673-4b5e-9740-cb81b91ffaa6	71.6	3	8	2	2	1	4	Workshop_0	2	2	1	1	1	1	36			2	3809915:00:00	66.7142857142857
1072	76f2db09-0673-4b5e-9740-cb81b91ffaa6	68.6	3	8	2	2	1	4	Workshop_0	2	2	1	1	1	1	31			3	3809915:00:00	66.7142857142857
1073	76f2db09-0673-4b5e-9740-cb81b91ffaa6	38.6	3	8	2	2	1	4	Workshop_0	2	2	1	1	1	1	-19			6	3809915:00:00	66.7142857142857
1074	a8f9f254-a850-4b18-be78-ce5cfe0855fb	80	3	11	2	1	1	4	Workshop_0	2	2	2	2	1	2	50			5	3809915:00:00	65.6
1075	a8f9f254-a850-4b18-be78-ce5cfe0855fb	80	3	11	2	1	1	4	Workshop_0	2	2	2	2	1	2	50			5	3809915:00:00	65.6
1076	a8f9f254-a850-4b18-be78-ce5cfe0855fb	80	3	11	2	1	1	4	Workshop_0	2	2	2	2	1	2	50			3	3809915:00:00	65.6
1077	a8f9f254-a850-4b18-be78-ce5cfe0855fb	80	3	11	2	1	1	4	Workshop_0	2	2	2	2	1	2	50			5	3809915:00:00	65.6
1078	a8f9f254-a850-4b18-be78-ce5cfe0855fb	77	3	11	2	1	1	4	Workshop_0	2	2	2	2	1	2	45			1	3809915:00:00	65.6
1079	a8f9f254-a850-4b18-be78-ce5cfe0855fb	77	3	11	2	1	1	4	Workshop_0	2	2	2	2	1	2	45			5	3809915:00:00	65.6
1080	a8f9f254-a850-4b18-be78-ce5cfe0855fb	50	3	11	2	1	1	4	Workshop_0	2	2	2	2	1	2	0			2	3809915:00:00	65.6
1081	a8f9f254-a850-4b18-be78-ce5cfe0855fb	50	3	11	2	1	1	4	Workshop_0	2	2	2	2	1	2	0			7	3809915:00:00	65.6
1082	a8f9f254-a850-4b18-be78-ce5cfe0855fb	50	3	11	2	1	1	4	Workshop_0	2	2	2	2	1	2	0			7	3809915:00:00	65.6
1083	a8f9f254-a850-4b18-be78-ce5cfe0855fb	32	3	11	2	1	1	4	Workshop_0	2	2	2	2	1	2	-30			7	3809915:00:00	65.6
1084	094609b8-ffa2-4b53-96a8-70f9183b26d0	84	3	6	1	3	2	1	Workshop_0	1	1	1	1	1	1	50	10	50	4	3808403:15:00	80.1
1085	094609b8-ffa2-4b53-96a8-70f9183b26d0	80.4	3	6	1	3	2	1	Workshop_0	1	1	1	1	1	1	38	19	46	4	3808403:15:00	80.1
1086	094609b8-ffa2-4b53-96a8-70f9183b26d0	80	3	6	1	3	2	1	Workshop_0	1	1	1	1	1	1	34	24	50	10	3808403:15:00	80.1
1087	094609b8-ffa2-4b53-96a8-70f9183b26d0	76	3	6	1	3	2	1	Workshop_0	1	1	1	1	1	1	28	23	40	2	3808403:15:00	80.1
1088	0ebe2868-0f04-401a-8934-cc26a605f5ac	63	1	5	2	NA	2	NA	Workshop_0		1	1	1	1	1	21	1	33	9	3808403:15:00	63
1089	2283d427-9a17-447e-89fd-a8307becc985	50	5	10	1	4	2	3	Workshop_0	3	2	2	1	1	1	0	0	0	9	3808403:15:00	50
1090	2283d427-9a17-447e-89fd-a8307becc985	50	5	10	1	4	2	3	Workshop_0	3	2	2	1	1	1	0	0	0	9	3808403:15:00	50
1091	2283d427-9a17-447e-89fd-a8307becc985	50	5	10	1	4	2	3	Workshop_0	3	2	2	1	1	1	0	0	0	4	3808403:15:00	50
1092	28e188fe-6246-49a6-8ceb-0d0a628a31bb	68.6	2	6	2	1	2	2	Workshop_0	1	1	1	1	1	1	21	15	17	9	3808403:15:00	64.1333333333333
1093	28e188fe-6246-49a6-8ceb-0d0a628a31bb	64.4	2	6	2	1	2	2	Workshop_0	1	1	1	1	1	1	20	6	0	5	3808403:15:00	64.1333333333333
1094	28e188fe-6246-49a6-8ceb-0d0a628a31bb	59.4	2	6	2	1	2	2	Workshop_0	1	1	1	1	1	1	9	10	17	5	3808403:15:00	64.1333333333333
1095	63ede474-be15-4e79-8756-a517a6db9c3e	76.8	4	15	2	2	2	1	Workshop_0	3	3	3	1	3	2	16	43	18	4	3808403:15:00	56.9
1096	63ede474-be15-4e79-8756-a517a6db9c3e	64.6	4	15	2	2	2	1	Workshop_0	3	3	3	1	3	2	15	14	16	6	3808403:15:00	56.9
1097	63ede474-be15-4e79-8756-a517a6db9c3e	50	4	15	2	2	2	1	Workshop_0	3	3	3	1	3	2	0	0	0	3	3808403:15:00	56.9
1098	63ede474-be15-4e79-8756-a517a6db9c3e	50	4	15	2	2	2	1	Workshop_0	3	3	3	1	3	2	0	0	0	8	3808403:15:00	56.9
1099	63ede474-be15-4e79-8756-a517a6db9c3e	50	4	15	2	2	2	1	Workshop_0	3	3	3	1	3	2	0	0	0	9	3808403:15:00	56.9
1100	63ede474-be15-4e79-8756-a517a6db9c3e	50	4	15	2	2	2	1	Workshop_0	3	3	3	1	3	2	0	0	0	2	3808403:15:00	56.9
1101	67f66219-6c34-4aeb-9176-b7ca56ddf9c7	78.8	1	6	1	4	2	5	Workshop_0	1	1	1	1	1	1	28	30	50	4	3808403:15:00	74.8
1102	67f66219-6c34-4aeb-9176-b7ca56ddf9c7	73.2	1	6	1	4	2	5	Workshop_0	1	1	1	1	1	1	22	25	50	4	3808403:15:00	74.8
1103	67f66219-6c34-4aeb-9176-b7ca56ddf9c7	72.4	1	6	1	4	2	5	Workshop_0	1	1	1	1	1	1	24	20	50	9	3808403:15:00	74.8
1104	693d444d-ef04-44d4-931e-7a4f2d18c28a	87.8	3	6	2	1	2	4	Workshop_0	1	1	1	1	1	1	49	21	50	9	3808403:15:00	87.8
1105	8ad8bab2-a9dc-4a3e-9c40-592b2fbb7349	100	2	12	1	1	2	1	Workshop_0	2	2	2	2	2	2	50	50	50	3	3808403:15:00	97.4
1106	8ad8bab2-a9dc-4a3e-9c40-592b2fbb7349	98.2	2	12	1	1	2	1	Workshop_0	2	2	2	2	2	2	47	50	50	9	3808403:15:00	97.4
1107	8ad8bab2-a9dc-4a3e-9c40-592b2fbb7349	94	2	12	1	1	2	1	Workshop_0	2	2	2	2	2	2	40	50	50	4	3808403:15:00	97.4
1108	96c9b3ac-8705-48a7-b94c-76a6747398ac	81.8	1	6	1	3	2	1	Workshop_0	1	1	1	1	1	1	31	33	50	2	3808403:15:00	78
1109	96c9b3ac-8705-48a7-b94c-76a6747398ac	79.2	1	6	1	3	2	1	Workshop_0	1	1	1	1	1	1	30	28	50	4	3808403:15:00	78
1110	96c9b3ac-8705-48a7-b94c-76a6747398ac	73	1	6	1	3	2	1	Workshop_0	1	1	1	1	1	1	25	20	50	9	3808403:15:00	78
1111	1aa11a78-bbe8-4b7c-b4a4-1f501a896936	71.4	3	14	2	5	1	5	Workshop_0	2	2	3	3	2	2	21	22	16	9	3808379:15:00	69.05
1112	1aa11a78-bbe8-4b7c-b4a4-1f501a896936	70.4	3	14	2	5	1	5	Workshop_0	2	2	3	3	2	2	20	21	20	5	3808379:15:00	69.05
1113	1aa11a78-bbe8-4b7c-b4a4-1f501a896936	67.2	3	14	2	5	1	5	Workshop_0	2	2	3	3	2	2	18	16	23	4	3808379:15:00	69.05
1114	1aa11a78-bbe8-4b7c-b4a4-1f501a896936	67.2	3	14	2	5	1	5	Workshop_0	2	2	3	3	2	2	18	16	8	4	3808379:15:00	69.05
1115	1f4d6502-3214-439c-9278-ff03d088fa2f	45.6	3	11	2	2	2	3	Workshop_0	3	1	3	1	2	1	26	-50	50	4	3808379:15:00	39.2
1116	1f4d6502-3214-439c-9278-ff03d088fa2f	42	3	11	2	2	2	3	Workshop_0	3	1	3	1	2	1	20	-50	50	4	3808379:15:00	39.2
1117	1f4d6502-3214-439c-9278-ff03d088fa2f	30	3	11	2	2	2	3	Workshop_0	3	1	3	1	2	1	0	-50	50	9	3808379:15:00	39.2
1118	2e55deaf-81f8-4891-b5fd-6f83e5b22c26	38	6	7	1	8	2	7	Workshop_0	1	1	2	1	1	1	-20	0	16	1	3808379:15:00	29.95
1119	2e55deaf-81f8-4891-b5fd-6f83e5b22c26	33.2	6	7	1	8	2	7	Workshop_0	1	1	2	1	1	1	-28	0	13	5	3808379:15:00	29.95
1120	2e55deaf-81f8-4891-b5fd-6f83e5b22c26	27.4	6	7	1	8	2	7	Workshop_0	1	1	2	1	1	1	-29	-13	27	4	3808379:15:00	29.95
1121	2e55deaf-81f8-4891-b5fd-6f83e5b22c26	21.2	6	7	1	8	2	7	Workshop_0	1	1	2	1	1	1	-34	-21	33	4	3808379:15:00	29.95
1122	2ff4d8a0-ae0d-44f4-8e1d-89ec881df734	63.8	3	10	1	3	1	7	Workshop_0	1	2	3	1	2	1	37	-21	35	2	3808379:15:00	45.4
1123	2ff4d8a0-ae0d-44f4-8e1d-89ec881df734	61.4	3	10	1	3	1	7	Workshop_0	1	2	3	1	2	1	47	-42	33	4	3808379:15:00	45.4
1124	2ff4d8a0-ae0d-44f4-8e1d-89ec881df734	11	3	10	1	3	1	7	Workshop_0	1	2	3	1	2	1	-37	-42	39	6	3808379:15:00	45.4
1125	4281178e-d65b-4fee-b57c-f8dc19a187dd	92.6	2	8	2	7	2	6	Workshop_0	1	3	1	1	1	1	43	42	41	10	3808379:15:00	67.7428571428571
1126	4281178e-d65b-4fee-b57c-f8dc19a187dd	87.4	2	8	2	7	2	6	Workshop_0	1	3	1	1	1	1	39	35	25	9	3808379:15:00	67.7428571428571
1127	4281178e-d65b-4fee-b57c-f8dc19a187dd	82.8	2	8	2	7	2	6	Workshop_0	1	3	1	1	1	1	34	31	50	9	3808379:15:00	67.7428571428571
1128	4281178e-d65b-4fee-b57c-f8dc19a187dd	61.4	2	8	2	7	2	6	Workshop_0	1	3	1	1	1	1	11	12	50	8	3808379:15:00	67.7428571428571
1129	4281178e-d65b-4fee-b57c-f8dc19a187dd	50	2	8	2	7	2	6	Workshop_0	1	3	1	1	1	1	0	0	0	8	3808379:15:00	67.7428571428571
1130	4281178e-d65b-4fee-b57c-f8dc19a187dd	50	2	8	2	7	2	6	Workshop_0	1	3	1	1	1	1	0	0	0	9	3808379:15:00	67.7428571428571
1131	4281178e-d65b-4fee-b57c-f8dc19a187dd	50	2	8	2	7	2	6	Workshop_0	1	3	1	1	1	1	0	0	0	8	3808379:15:00	67.7428571428571
1132	bd151a1b-603b-490f-b459-ebdc994a7ac2	85.6	5	10	2	1	1	8	Workshop_0	2	3	1	1	1	2	26	50	14	1	3808379:15:00	39.88
1133	bd151a1b-603b-490f-b459-ebdc994a7ac2	54.4	5	10	2	1	1	8	Workshop_0	2	3	1	1	1	2	18	-16	25	4	3808379:15:00	39.88
1134	bd151a1b-603b-490f-b459-ebdc994a7ac2	32.6	5	10	2	1	1	8	Workshop_0	2	3	1	1	1	2	-29	0	15	10	3808379:15:00	39.88
1135	bd151a1b-603b-490f-b459-ebdc994a7ac2	16.8	5	10	2	1	1	8	Workshop_0	2	3	1	1	1	2	-22	-50	13	10	3808379:15:00	39.88
1136	bd151a1b-603b-490f-b459-ebdc994a7ac2	10	5	10	2	1	1	8	Workshop_0	2	3	1	1	1	2	-50	-25	0	4	3808379:15:00	39.88
1137	e02b4841-564d-43d5-ba1e-5e555d74f0fb	64.8	2	10	2	1	1	2	Workshop_0	1	2	1	2	3	1	4	31	-8	4	3808379:15:00	41.6
1138	e02b4841-564d-43d5-ba1e-5e555d74f0fb	30.2	2	10	2	1	1	2	Workshop_0	1	2	1	2	3	1	-33	0	-33	1	3808379:15:00	41.6
1139	e02b4841-564d-43d5-ba1e-5e555d74f0fb	29.8	2	10	2	1	1	2	Workshop_0	1	2	1	2	3	1	-19	-22	-18	5	3808379:15:00	41.6
1140	e6ac3b59-fd7a-4b67-afa6-1d31a3cdc8c0	90.8	3	7	2	2	2	1	Workshop_0	2	1	1	1	1	1	46	33	50	9	3808379:15:00	53.8666666666667
1141	e6ac3b59-fd7a-4b67-afa6-1d31a3cdc8c0	38.8	3	7	2	2	2	1	Workshop_0	2	1	1	1	1	1	-12	-10	0	5	3808379:15:00	53.8666666666667
1142	e6ac3b59-fd7a-4b67-afa6-1d31a3cdc8c0	32	3	7	2	2	2	1	Workshop_0	2	1	1	1	1	1	-22	-12	-30	8	3808379:15:00	53.8666666666667
1143	f001c9ba-2d62-4185-add8-1af112b78e0f	98.8	4	6	1	7	2	5	Workshop_0	1	1	1	1	1	1	48	50	46	1	3808379:15:00	70.6
1144	f001c9ba-2d62-4185-add8-1af112b78e0f	42.4	4	6	1	7	2	5	Workshop_0	1	1	1	1	1	1	-30	26	44	7	3808379:15:00	70.6
1145	063e3203-dc1f-43b8-bf8a-3665259f4c46	100	4	12	1	3	2	1	Workshop_0	2	2	3	2	2	1	50	50	50	4	3808212:00:00	97.7333333333333
1146	063e3203-dc1f-43b8-bf8a-3665259f4c46	100	4	12	1	3	2	1	Workshop_0	2	2	3	2	2	1	50	50	50	5	3808212:00:00	97.7333333333333
1147	063e3203-dc1f-43b8-bf8a-3665259f4c46	100	4	12	1	3	2	1	Workshop_0	2	2	3	2	2	1	50	50	50	9	3808212:00:00	97.7333333333333
1148	063e3203-dc1f-43b8-bf8a-3665259f4c46	100	4	12	1	3	2	1	Workshop_0	2	2	3	2	2	1	50	50	50	1	3808212:00:00	97.7333333333333
1149	063e3203-dc1f-43b8-bf8a-3665259f4c46	94.4	4	12	1	3	2	1	Workshop_0	2	2	3	2	2	1	50	36	39	9	3808212:00:00	97.7333333333333
1150	063e3203-dc1f-43b8-bf8a-3665259f4c46	92	4	12	1	3	2	1	Workshop_0	2	2	3	2	2	1	50	30	30	4	3808212:00:00	97.7333333333333
1151	0ca904a5-8c36-4704-9aaa-e472f11c44c0	50	4	13	1	4	1	5	Workshop_0	3	2	3	1	2	2	0	0	0	1	3808212:00:00	37.3333333333333
1152	0ca904a5-8c36-4704-9aaa-e472f11c44c0	50	4	13	1	4	1	5	Workshop_0	3	2	3	1	2	2	0	0	0	1	3808212:00:00	37.3333333333333
1153	0ca904a5-8c36-4704-9aaa-e472f11c44c0	12	4	13	1	4	1	5	Workshop_0	3	2	3	1	2	2	-38	-38	-8	1	3808212:00:00	37.3333333333333
1154	2a715c86-5fea-4b62-8638-d631012e88c8	76.4	2	12	2	1	1	7	Workshop_0	2	2	2	2	2	2	30	21	40	6	3808212:00:00	39.0666666666667
1155	2a715c86-5fea-4b62-8638-d631012e88c8	21.6	2	12	2	1	1	7	Workshop_0	2	2	2	2	2	2	-28	-29	26	4	3808212:00:00	39.0666666666667
1156	2a715c86-5fea-4b62-8638-d631012e88c8	19.2	2	12	2	1	1	7	Workshop_0	2	2	2	2	2	2	-38	-20	29	4	3808212:00:00	39.0666666666667
1157	2c26c8ce-935a-4e2c-906f-a264ab518c90	67.4	2	11	2	2	2	1	Workshop_0	2	2	3	1	1	2	23	9	27	9	3808212:00:00	55.08
1158	2c26c8ce-935a-4e2c-906f-a264ab518c90	66	2	11	2	2	2	1	Workshop_0	2	2	3	1	1	2	20	10	26	6	3808212:00:00	55.08
1159	2c26c8ce-935a-4e2c-906f-a264ab518c90	63.4	2	11	2	2	2	1	Workshop_0	2	2	3	1	1	2	15	11	28	1	3808212:00:00	55.08
1160	2c26c8ce-935a-4e2c-906f-a264ab518c90	39.4	2	11	2	2	2	1	Workshop_0	2	2	3	1	1	2	-7	-16	11	2	3808212:00:00	55.08
1161	2c26c8ce-935a-4e2c-906f-a264ab518c90	39.2	2	11	2	2	2	1	Workshop_0	2	2	3	1	1	2	-10	-12	16	8	3808212:00:00	55.08
1162	33cba3fa-100a-41ae-b400-2f1fb96a2ee1	98	2	11	2	1	2	NA	Workshop_0	2	3	3	1	1	1	50	45	44	3	3808212:00:00	98
1163	33cba3fa-100a-41ae-b400-2f1fb96a2ee1	98	2	11	2	1	2	NA	Workshop_0	2	3	3	1	1	1	50	45	44	3	3808212:00:00	98
1164	33cba3fa-100a-41ae-b400-2f1fb96a2ee1	98	2	11	2	1	2	NA	Workshop_0	2	3	3	1	1	1	50	45	47	3	3808212:00:00	98
1165	49c688a7-997c-47c3-8376-95db72cb35e6	68.4	2	16	2	2	1	7	Workshop_0	3	4	2	2	3	2	14	25	23	5	3808212:00:00	45.2
1166	49c688a7-997c-47c3-8376-95db72cb35e6	22	2	16	2	2	1	7	Workshop_0	3	4	2	2	3	2	-32	-22	27	4	3808212:00:00	45.2
1167	4b8c6591-1503-4977-a5b2-9b8fda804be1	93.8	2	9	2	2	2	3	Workshop_0	2	2	2	1	1	1	47	39	42	4	3808212:00:00	91.55
1168	4b8c6591-1503-4977-a5b2-9b8fda804be1	93.6	2	9	2	2	2	3	Workshop_0	2	2	2	1	1	1	44	43	44	4	3808212:00:00	91.55
1169	4b8c6591-1503-4977-a5b2-9b8fda804be1	93.6	2	9	2	2	2	3	Workshop_0	2	2	2	1	1	1	50	34	45	9	3808212:00:00	91.55
1170	4b8c6591-1503-4977-a5b2-9b8fda804be1	85.2	2	9	2	2	2	3	Workshop_0	2	2	2	1	1	1	46	19	33	1	3808212:00:00	91.55
1171	4fe3e18e-df6b-4812-b2ab-8e6fa6fcd9f8	50	3	9	2	1	1	4	Workshop_0	2	2	1	1	1	2	0	0	11	4	3808212:00:00	43.8
1172	4fe3e18e-df6b-4812-b2ab-8e6fa6fcd9f8	44	3	9	2	1	1	4	Workshop_0	2	2	1	1	1	2	-8	-3	0	4	3808212:00:00	43.8
1173	4fe3e18e-df6b-4812-b2ab-8e6fa6fcd9f8	37.4	3	9	2	1	1	4	Workshop_0	2	2	1	1	1	2	-11	-15	28	4	3808212:00:00	43.8
1174	950e97bd-720a-4303-b667-c3e71b9bfd16	96.8	4	15	2	2	1	4	Workshop_0	4	2	3	1	3	2	50	42	50	4	3808212:00:00	56.95
1175	950e97bd-720a-4303-b667-c3e71b9bfd16	59.8	4	15	2	2	1	4	Workshop_0	4	2	3	1	3	2	25	-13	13	10	3808212:00:00	56.95
1176	950e97bd-720a-4303-b667-c3e71b9bfd16	50	4	15	2	2	1	4	Workshop_0	4	2	3	1	3	2	0	0	0	4	3808212:00:00	56.95
1177	950e97bd-720a-4303-b667-c3e71b9bfd16	21.2	4	15	2	2	1	4	Workshop_0	4	2	3	1	3	2	-34	-21	17	4	3808212:00:00	56.95
1178	b12fe203-70b8-4b9a-9bf5-1ef15c5bbc77	89.2	5	16	2	2	2	1	Workshop_0	4	2	3	2	3	2	38	41	37	5	3808212:00:00	78.5
1179	b12fe203-70b8-4b9a-9bf5-1ef15c5bbc77	88	5	16	2	2	2	1	Workshop_0	4	2	3	2	3	2	40	35	50	9	3808212:00:00	78.5
1180	b12fe203-70b8-4b9a-9bf5-1ef15c5bbc77	81.6	5	16	2	2	2	1	Workshop_0	4	2	3	2	3	2	32	31	47	6	3808212:00:00	78.5
1181	b12fe203-70b8-4b9a-9bf5-1ef15c5bbc77	55.2	5	16	2	2	2	1	Workshop_0	4	2	3	2	3	2	0	13	16	4	3808212:00:00	78.5
1182	be6298bd-de62-4e7c-a339-921e538b4011	99.4	3	7	2	1	2	1	Workshop_0	1	1	2	1	1	1	49	50	45	10	3808212:00:00	91.28
1183	be6298bd-de62-4e7c-a339-921e538b4011	92.8	3	7	2	1	2	1	Workshop_0	1	1	2	1	1	1	50	32	50	10	3808212:00:00	91.28
1184	be6298bd-de62-4e7c-a339-921e538b4011	92.4	3	7	2	1	2	1	Workshop_0	1	1	2	1	1	1	50	31	50	6	3808212:00:00	91.28
1185	be6298bd-de62-4e7c-a339-921e538b4011	90	3	7	2	1	2	1	Workshop_0	1	1	2	1	1	1	50	25	50	10	3808212:00:00	91.28
1186	be6298bd-de62-4e7c-a339-921e538b4011	81.8	3	7	2	1	2	1	Workshop_0	1	1	2	1	1	1	31	33	50	10	3808212:00:00	91.28
1187	c56eeb6c-dd09-4748-b12e-46cd446223f2	71.6	3	10	2	1	2	1	Workshop_0	2	3	2	1	1	1	22	21	21	6	3808212:00:00	65.4
1188	c56eeb6c-dd09-4748-b12e-46cd446223f2	66.2	3	10	2	1	2	1	Workshop_0	2	3	2	1	1	1	15	18	23	4	3808212:00:00	65.4
1189	c56eeb6c-dd09-4748-b12e-46cd446223f2	62.2	3	10	2	1	2	1	Workshop_0	2	3	2	1	1	1	25	-7	8	3	3808212:00:00	65.4
1190	c56eeb6c-dd09-4748-b12e-46cd446223f2	61.6	3	10	2	1	2	1	Workshop_0	2	3	2	1	1	1	14	8	16	2	3808212:00:00	65.4
1191	c60df28c-e9ac-4ac1-9a94-b8265cef90d7	100	3	14	2	1	2	1	Workshop_0	2	5	2	1	2	2	50	50	50	9	3808212:00:00	94.2666666666667
1192	c60df28c-e9ac-4ac1-9a94-b8265cef90d7	100	3	14	2	1	2	1	Workshop_0	2	5	2	1	2	2	50	50	50	4	3808212:00:00	94.2666666666667
1193	c60df28c-e9ac-4ac1-9a94-b8265cef90d7	82.8	3	14	2	1	2	1	Workshop_0	2	5	2	1	2	2	50	7	50	4	3808212:00:00	94.2666666666667
1194	d23459b0-9316-49e6-898e-849b74393628	94	3	13	2	10	2	1	Workshop_0	3	2	3	1	2	2	40	50	50	4	3808212:00:00	91.1
1195	d23459b0-9316-49e6-898e-849b74393628	90.4	3	13	2	10	2	1	Workshop_0	3	2	3	1	2	2	40	41	40	9	3808212:00:00	91.1
1196	d23459b0-9316-49e6-898e-849b74393628	90	3	13	2	10	2	1	Workshop_0	3	2	3	1	2	2	40	40	40	6	3808212:00:00	91.1
1197	d23459b0-9316-49e6-898e-849b74393628	90	3	13	2	10	2	1	Workshop_0	3	2	3	1	2	2	40	40	40	6	3808212:00:00	91.1
1198	d410d8a0-97d7-4693-98f5-96b2319a02d3	59	2	10	2	3	1	7	Workshop_0	2	3	1	2	1	1	15	0	21	9	3808212:00:00	43.4
1199	d410d8a0-97d7-4693-98f5-96b2319a02d3	45.2	2	10	2	3	1	7	Workshop_0	2	3	1	2	1	1	-18	15	26	5	3808212:00:00	43.4
1200	d410d8a0-97d7-4693-98f5-96b2319a02d3	26	2	10	2	3	1	7	Workshop_0	2	3	1	2	1	1	-30	-15	24	4	3808212:00:00	43.4
1201	f3c2d44d-a185-400f-bb88-9c500fbabcfe	84	2	8	1	5	2	1	Workshop_0	2	2	1	1	1	1	42	22	28	6	3808212:00:00	62
1202	f3c2d44d-a185-400f-bb88-9c500fbabcfe	68	2	8	1	5	2	1	Workshop_0	2	2	1	1	1	1	30	0	0	6	3808212:00:00	62
1203	f3c2d44d-a185-400f-bb88-9c500fbabcfe	67.2	2	8	1	5	2	1	Workshop_0	2	2	1	1	1	1	22	10	23	6	3808212:00:00	62
1204	f3c2d44d-a185-400f-bb88-9c500fbabcfe	28.8	2	8	1	5	2	1	Workshop_0	2	2	1	1	1	1	-20	-23	24	4	3808212:00:00	62
1205	0505d3ee-6476-4e05-8d43-f760230493ce	50	5	18	1	4	1	2	Workshop_0	3	3	3	3	3	3	0	0	25	5	3808715:00:00	48.8571428571429
1206	0505d3ee-6476-4e05-8d43-f760230493ce	50	5	18	1	4	1	2	Workshop_0	3	3	3	3	3	3	0	0	32	4	3808715:00:00	48.8571428571429
1207	0505d3ee-6476-4e05-8d43-f760230493ce	50	5	18	1	4	1	2	Workshop_0	3	3	3	3	3	3	0	0	16	9	3808715:00:00	48.8571428571429
1208	0505d3ee-6476-4e05-8d43-f760230493ce	50	5	18	1	4	1	2	Workshop_0	3	3	3	3	3	3	0	0	9	3	3808715:00:00	48.8571428571429
1209	0505d3ee-6476-4e05-8d43-f760230493ce	50	5	18	1	4	1	2	Workshop_0	3	3	3	3	3	3	0	0	18	4	3808715:00:00	48.8571428571429
1210	0505d3ee-6476-4e05-8d43-f760230493ce	50	5	18	1	4	1	2	Workshop_0	3	3	3	3	3	3	0	0	31	4	3808715:00:00	48.8571428571429
1211	0505d3ee-6476-4e05-8d43-f760230493ce	42	5	18	1	4	1	2	Workshop_0	3	3	3	3	3	3	0	-20	22	1	3808715:00:00	48.8571428571429
1212	2e1b128e-3319-44f8-aa10-374c14e7e92f	100	3	8	1	1	2	1	Workshop_0	2	2	1	1	1	1	50	50	50	4	3808715:00:00	86.4
1213	2e1b128e-3319-44f8-aa10-374c14e7e92f	93.2	3	8	1	1	2	1	Workshop_0	2	2	1	1	1	1	44	42	50	4	3808715:00:00	86.4
1214	2e1b128e-3319-44f8-aa10-374c14e7e92f	84	3	8	1	1	2	1	Workshop_0	2	2	1	1	1	1	50	10	38	4	3808715:00:00	86.4
1215	2e1b128e-3319-44f8-aa10-374c14e7e92f	68.4	3	8	1	1	2	1	Workshop_0	2	2	1	1	1	1	24	10	35	9	3808715:00:00	86.4
1216	3a5c1f5d-863d-4e07-b8b9-4dc8a3edffa7	60	1	15	2	NA	2	5	Workshop_0	3	3	3	2	2	2	44	-41	43	4	3808715:00:00	56.4666666666667
1217	3a5c1f5d-863d-4e07-b8b9-4dc8a3edffa7	58.8	1	15	2	NA	2	5	Workshop_0	3	3	3	2	2	2	38	-35	40	4	3808715:00:00	56.4666666666667
1218	3a5c1f5d-863d-4e07-b8b9-4dc8a3edffa7	50.6	1	15	2	NA	2	5	Workshop_0	3	3	3	2	2	2	23	-33	36	4	3808715:00:00	56.4666666666667
1219	4e0514c1-6617-4de3-a0c2-9ef915eba133	78.6	3	13	2	1	1	5	Workshop_0	3	2	2	2	2	2	25	34	45	9	3808715:00:00	62.3333333333333
1220	4e0514c1-6617-4de3-a0c2-9ef915eba133	56.4	3	13	2	1	1	5	Workshop_0	3	2	2	2	2	2	8	4	8	4	3808715:00:00	62.3333333333333
1221	4e0514c1-6617-4de3-a0c2-9ef915eba133	52	3	13	2	1	1	5	Workshop_0	3	2	2	2	2	2	0	5	14	9	3808715:00:00	62.3333333333333
1222	52575b39-99ea-4519-8939-aecd43aa465e	50	4	17	2	1	1	4	Workshop_0	3	4	4	2	2	2	0	0	0	5	3808715:00:00	50
1223	52575b39-99ea-4519-8939-aecd43aa465e	50	4	17	2	1	1	4	Workshop_0	3	4	4	2	2	2	0	0	0	9	3808715:00:00	50
1224	52575b39-99ea-4519-8939-aecd43aa465e	50	4	17	2	1	1	4	Workshop_0	3	4	4	2	2	2	0	0	0	4	3808715:00:00	50
1225	6854003f-dac2-4def-89df-9b19f2e83011	50	3	14	1	2	2	2	Workshop_0	2	3	3	2	2	2	0	0	0	4	3808715:00:00	50
1226	6854003f-dac2-4def-89df-9b19f2e83011	50	3	14	1	2	2	2	Workshop_0	2	3	3	2	2	2	0	0	18	4	3808715:00:00	50
1227	6854003f-dac2-4def-89df-9b19f2e83011	50	3	14	1	2	2	2	Workshop_0	2	3	3	2	2	2	0	0	0	4	3808715:00:00	50
1228	69481d21-1ff1-4923-988c-20f7bde00c09	81.4	2	20	1	6	1	8	Workshop_0	3	2	4	3	4	4	35	26	0	8	3808715:00:00	64.1714285714286
1229	69481d21-1ff1-4923-988c-20f7bde00c09	72.2	2	20	1	6	1	8	Workshop_0	3	2	4	3	4	4	37	0	0	4	3808715:00:00	64.1714285714286
1230	69481d21-1ff1-4923-988c-20f7bde00c09	69.2	2	20	1	6	1	8	Workshop_0	3	2	4	3	4	4	32	0	39	9	3808715:00:00	64.1714285714286
1231	69481d21-1ff1-4923-988c-20f7bde00c09	63.6	2	20	1	6	1	8	Workshop_0	3	2	4	3	4	4	42	-29	45	9	3808715:00:00	64.1714285714286
1232	69481d21-1ff1-4923-988c-20f7bde00c09	62.8	2	20	1	6	1	8	Workshop_0	3	2	4	3	4	4	28	-10	42	8	3808715:00:00	64.1714285714286
1233	69481d21-1ff1-4923-988c-20f7bde00c09	50	2	20	1	6	1	8	Workshop_0	3	2	4	3	4	4	18	-27	44	3	3808715:00:00	64.1714285714286
1234	69481d21-1ff1-4923-988c-20f7bde00c09	50	2	20	1	6	1	8	Workshop_0	3	2	4	3	4	4	0	0	0	5	3808715:00:00	64.1714285714286
1235	6b0d6bd7-701c-432d-b09f-e661132afff1	87.6	2	22	1	2	1	2	Workshop_0	4	5	3	4	3	3	44	28	50	4	3808715:00:00	72.1714285714286
1236	6b0d6bd7-701c-432d-b09f-e661132afff1	80.8	2	22	1	2	1	2	Workshop_0	4	5	3	4	3	3	36	23	44	1	3808715:00:00	72.1714285714286
1237	6b0d6bd7-701c-432d-b09f-e661132afff1	77	2	22	1	2	1	2	Workshop_0	4	5	3	4	3	3	45	0	35	9	3808715:00:00	72.1714285714286
1238	6b0d6bd7-701c-432d-b09f-e661132afff1	67.4	2	22	1	2	1	2	Workshop_0	4	5	3	4	3	3	43	-21	44	4	3808715:00:00	72.1714285714286
1239	6b0d6bd7-701c-432d-b09f-e661132afff1	66.2	2	22	1	2	1	2	Workshop_0	4	5	3	4	3	3	45	-27	49	4	3808715:00:00	72.1714285714286
1240	6b0d6bd7-701c-432d-b09f-e661132afff1	65.8	2	22	1	2	1	2	Workshop_0	4	5	3	4	3	3	49	-34	47	7	3808715:00:00	72.1714285714286
1241	6b0d6bd7-701c-432d-b09f-e661132afff1	60.4	2	22	1	2	1	2	Workshop_0	4	5	3	4	3	3	42	-37	42	8	3808715:00:00	72.1714285714286
1242	71c1c4ac-7be7-4507-9300-058d2bddff62	65.6	2	15	2	1	1	3	Workshop_0	3	3	4	1	2	2	26	0	49	9	3808715:00:00	53.65
1243	71c1c4ac-7be7-4507-9300-058d2bddff62	59	2	15	2	1	1	3	Workshop_0	3	3	4	1	2	2	15	0	26	5	3808715:00:00	53.65
1244	71c1c4ac-7be7-4507-9300-058d2bddff62	50	2	15	2	1	1	3	Workshop_0	3	3	4	1	2	2	0	0	0	4	3808715:00:00	53.65
1245	71c1c4ac-7be7-4507-9300-058d2bddff62	40	2	15	2	1	1	3	Workshop_0	3	3	4	1	2	2	0	-25	-25	4	3808715:00:00	53.65
1246	7f080d91-54d6-4d34-a794-db6e132ef6cf	76	1	9	2	2	2	2	Workshop_0	2	2	2	1	1	1	38	8	37	4	3808715:00:00	58.6666666666667
1247	7f080d91-54d6-4d34-a794-db6e132ef6cf	50	1	9	2	2	2	2	Workshop_0	2	2	2	1	1	1	0	0	0	4	3808715:00:00	58.6666666666667
1248	7f080d91-54d6-4d34-a794-db6e132ef6cf	50	1	9	2	2	2	2	Workshop_0	2	2	2	1	1	1	0	0	0	4	3808715:00:00	58.6666666666667
1249	8153512d-b26d-4787-b5f8-27f71d914ac5	55.8	5	14	1	3	1	3	Workshop_0	3	3	2	2	2	2	5	7	11	4	3808715:00:00	53.65
1250	8153512d-b26d-4787-b5f8-27f71d914ac5	53.4	5	14	1	3	1	3	Workshop_0	3	3	2	2	2	2	3	4	15	4	3808715:00:00	53.65
1251	8153512d-b26d-4787-b5f8-27f71d914ac5	53.4	5	14	1	3	1	3	Workshop_0	3	3	2	2	2	2	15	-14	11	4	3808715:00:00	53.65
1252	8153512d-b26d-4787-b5f8-27f71d914ac5	52	5	14	1	3	1	3	Workshop_0	3	3	2	2	2	2	8	-7	13	4	3808715:00:00	53.65
1253	9f18c527-62a8-4dad-93bd-ca6027948e9f	74.6	6	18	1	5	1	6	Workshop_0	4	3	3	2	3	3	27	21	12	4	3808715:00:00	73.1333333333333
1254	9f18c527-62a8-4dad-93bd-ca6027948e9f	74.6	6	18	1	5	1	6	Workshop_0	4	3	3	2	3	3	29	18	27	4	3808715:00:00	73.1333333333333
1255	9f18c527-62a8-4dad-93bd-ca6027948e9f	70.2	6	18	1	5	1	6	Workshop_0	4	3	3	2	3	3	35	-2	26	4	3808715:00:00	73.1333333333333
1256	a4de40dd-f4e4-4631-a8ca-aafc0b25c353	2	4	18	1	5	2	1	Workshop_0	3	4	3	2	3	3	-48	-48	-47	8	3808715:00:00	1
1257	a4de40dd-f4e4-4631-a8ca-aafc0b25c353	1	4	18	1	5	2	1	Workshop_0	3	4	3	2	3	3	-49	-49	-49	4	3808715:00:00	1
1258	a4de40dd-f4e4-4631-a8ca-aafc0b25c353	0	4	18	1	5	2	1	Workshop_0	3	4	3	2	3	3	-50	-50	-50	4	3808715:00:00	1
1259	af9cce1a-1ba6-41c4-ab6a-9e8c307594d8	95.2	4	14	1	2	2	2	Workshop_0	3	3	2	2	2	2	46	44	47	1	3808715:00:00	93.85
1260	af9cce1a-1ba6-41c4-ab6a-9e8c307594d8	95	4	14	1	2	2	2	Workshop_0	3	3	2	2	2	2	45	45	41	5	3808715:00:00	93.85
1261	af9cce1a-1ba6-41c4-ab6a-9e8c307594d8	92.6	4	14	1	2	2	2	Workshop_0	3	3	2	2	2	2	41	45	48	4	3808715:00:00	93.85
1262	af9cce1a-1ba6-41c4-ab6a-9e8c307594d8	92.6	4	14	1	2	2	2	Workshop_0	3	3	2	2	2	2	43	42	38	1	3808715:00:00	93.85
1263	d5be3ad1-93c8-476d-9b35-7f1aa7baa065	95.8	3	14	2	8	2	8	Workshop_0	4	3	3	2	1	1	45	47	50	4	3808715:00:00	65.2666666666667
1264	d5be3ad1-93c8-476d-9b35-7f1aa7baa065	50	3	14	2	8	2	8	Workshop_0	4	3	3	2	1	1	0	0	0	4	3808715:00:00	65.2666666666667
1265	d5be3ad1-93c8-476d-9b35-7f1aa7baa065	50	3	14	2	8	2	8	Workshop_0	4	3	3	2	1	1	0	0	0	4	3808715:00:00	65.2666666666667
1266	d9173102-2d3b-48ef-b7f1-7abd68c3c620	56.2	4	26	1	3	1	4	Workshop_0	5	5	4	4	4	4	21	-16	45	3	3808715:00:00	53.5
1267	d9173102-2d3b-48ef-b7f1-7abd68c3c620	50.8	4	26	1	3	1	4	Workshop_0	5	5	4	4	4	4	28	-40	28	9	3808715:00:00	53.5
1268	de433b3b-d8ff-49c9-9085-d05d127db026	50	4	14	1	1	1	5	Workshop_0	3	2	3	2	2	2	0	0	0	8	3808715:00:00	50
1269	de433b3b-d8ff-49c9-9085-d05d127db026	50	4	14	1	1	1	5	Workshop_0	3	2	3	2	2	2	0	0	0	5	3808715:00:00	50
1270	de433b3b-d8ff-49c9-9085-d05d127db026	50	4	14	1	1	1	5	Workshop_0	3	2	3	2	2	2	0	0	0	4	3808715:00:00	50
1271	de433b3b-d8ff-49c9-9085-d05d127db026	50	4	14	1	1	1	5	Workshop_0	3	2	3	2	2	2	0	0	0	4	3808715:00:00	50
1272	dfc9e9be-5ec5-4cc5-9f95-a08f54e687f5	100	2	16	2	1	2	1	Workshop_0	3	3	4	2	2	2	50	50	50	5	3808715:00:00	99.3333333333333
1273	dfc9e9be-5ec5-4cc5-9f95-a08f54e687f5	100	2	16	2	1	2	1	Workshop_0	3	3	4	2	2	2	50	50	50	5	3808715:00:00	99.3333333333333
1274	dfc9e9be-5ec5-4cc5-9f95-a08f54e687f5	100	2	16	2	1	2	1	Workshop_0	3	3	4	2	2	2	50	50	50	3	3808715:00:00	99.3333333333333
1275	dfc9e9be-5ec5-4cc5-9f95-a08f54e687f5	100	2	16	2	1	2	1	Workshop_0	3	3	4	2	2	2	50	50	50	3	3808715:00:00	99.3333333333333
1276	dfc9e9be-5ec5-4cc5-9f95-a08f54e687f5	100	2	16	2	1	2	1	Workshop_0	3	3	4	2	2	2	50	50	50	5	3808715:00:00	99.3333333333333
1277	dfc9e9be-5ec5-4cc5-9f95-a08f54e687f5	96	2	16	2	1	2	1	Workshop_0	3	3	4	2	2	2	50	40	50	1	3808715:00:00	99.3333333333333
1278	f8021c81-9427-45d8-9e3f-05b07356e339	50	5	21	2	5	2	5	Workshop_0	4	3	4	3	3	4	0	0	0	1	3808715:00:00	47.6666666666667
1279	f8021c81-9427-45d8-9e3f-05b07356e339	43	5	21	2	5	2	5	Workshop_0	4	3	4	3	3	4	-7	-7	0	4	3808715:00:00	47.6666666666667
1280	0bf555ce-4092-4bf8-b2e9-674c240137b7	100	3	18	2	1	1	2	Workshop_0	3	5	4	2	2	2	50	50	50	4	3808883:00:00	87.1428571428571
1281	0bf555ce-4092-4bf8-b2e9-674c240137b7	100	3	18	2	1	1	2	Workshop_0	3	5	4	2	2	2	50	50	50	4	3808883:00:00	87.1428571428571
1282	0bf555ce-4092-4bf8-b2e9-674c240137b7	94	3	18	2	1	1	2	Workshop_0	3	5	4	2	2	2	50	35	50	4	3808883:00:00	87.1428571428571
1283	0bf555ce-4092-4bf8-b2e9-674c240137b7	92	3	18	2	1	1	2	Workshop_0	3	5	4	2	2	2	50	30	50	10	3808883:00:00	87.1428571428571
1284	0bf555ce-4092-4bf8-b2e9-674c240137b7	92	3	18	2	1	1	2	Workshop_0	3	5	4	2	2	2	50	30	50	4	3808883:00:00	87.1428571428571
1285	0bf555ce-4092-4bf8-b2e9-674c240137b7	72	3	18	2	1	1	2	Workshop_0	3	5	4	2	2	2	50	-20	50	4	3808883:00:00	87.1428571428571
1286	0bf555ce-4092-4bf8-b2e9-674c240137b7	60	3	18	2	1	1	2	Workshop_0	3	5	4	2	2	2	50	-50	50	2	3808883:00:00	87.1428571428571
1287	25ef3e9d-d441-40f5-9cc3-5d5b2ab9eee7	85	3	19	2	1	1	6	Workshop_0	4	4	4	2	3	2	33	38	43	4	3808883:00:00	54.3
1288	25ef3e9d-d441-40f5-9cc3-5d5b2ab9eee7	51.2	3	19	2	1	1	6	Workshop_0	4	4	4	2	3	2	0	3	16	9	3808883:00:00	54.3
1289	25ef3e9d-d441-40f5-9cc3-5d5b2ab9eee7	43.8	3	19	2	1	1	6	Workshop_0	4	4	4	2	3	2	7	-26	50	4	3808883:00:00	54.3
1290	25ef3e9d-d441-40f5-9cc3-5d5b2ab9eee7	37.2	3	19	2	1	1	6	Workshop_0	4	4	4	2	3	2	6	-41	41	4	3808883:00:00	54.3
1291	2ae9d09a-917d-4fc1-b731-eb1cd2ab576a	86.4	2	16	1	5	1	5	Workshop_0	3	3	3	2	2	3	46	22	24	5	3808883:00:00	75.08
1292	2ae9d09a-917d-4fc1-b731-eb1cd2ab576a	84	2	16	1	5	1	5	Workshop_0	3	3	3	2	2	3	36	31	26	5	3808883:00:00	75.08
1293	2ae9d09a-917d-4fc1-b731-eb1cd2ab576a	72.2	2	16	1	5	1	5	Workshop_0	3	3	3	2	2	3	37	0	30	4	3808883:00:00	75.08
1294	2ae9d09a-917d-4fc1-b731-eb1cd2ab576a	68.4	2	16	1	5	1	5	Workshop_0	3	3	3	2	2	3	20	16	24	7	3808883:00:00	75.08
1295	2ae9d09a-917d-4fc1-b731-eb1cd2ab576a	64.4	2	16	1	5	1	5	Workshop_0	3	3	3	2	2	3	24	0	25	6	3808883:00:00	75.08
1296	5b69d9c7-ad2f-4fc7-a622-5411a8c15e5f	96.4	3	14	2	3	2	3	Workshop_0	3	2	3	2	2	2	46	47	48	8	3808883:00:00	87.84
1297	5b69d9c7-ad2f-4fc7-a622-5411a8c15e5f	93	3	14	2	3	2	3	Workshop_0	3	2	3	2	2	2	45	40	47	4	3808883:00:00	87.84
1298	5b69d9c7-ad2f-4fc7-a622-5411a8c15e5f	86.2	3	14	2	3	2	3	Workshop_0	3	2	3	2	2	2	47	20	25	4	3808883:00:00	87.84
1299	5b69d9c7-ad2f-4fc7-a622-5411a8c15e5f	82.2	3	14	2	3	2	3	Workshop_0	3	2	3	2	2	2	37	25	40	4	3808883:00:00	87.84
1300	5b69d9c7-ad2f-4fc7-a622-5411a8c15e5f	81.4	3	14	2	3	2	3	Workshop_0	3	2	3	2	2	2	39	20	35	1	3808883:00:00	87.84
1301	7a7d64f5-bf7f-4a9c-b13f-1046975a1b27	53.8	3	17	2	5	1	5	Workshop_0	3	4	3	2	3	2	3	5	5	3	3808883:00:00	51.2666666666667
1302	7a7d64f5-bf7f-4a9c-b13f-1046975a1b27	50	3	17	2	5	1	5	Workshop_0	3	4	3	2	3	2	0	0	0	5	3808883:00:00	51.2666666666667
1303	7a7d64f5-bf7f-4a9c-b13f-1046975a1b27	50	3	17	2	5	1	5	Workshop_0	3	4	3	2	3	2	0	0	0	9	3808883:00:00	51.2666666666667
1304	a624b1c8-094c-47be-8d21-26dcd2581a45	58.6	3	20	2	6	1	5	Workshop_0	3	4	2	4	3	4	7	11	14	1	3808883:00:00	54.3
1305	a624b1c8-094c-47be-8d21-26dcd2581a45	50	3	20	2	6	1	5	Workshop_0	3	4	2	4	3	4	0	0	0	1	3808883:00:00	54.3
1306	affb48c1-c03e-48ea-91c7-17bc9504629a	61.6	3	13	2	3	2	4	Workshop_0	3	2	2	2	2	2	8	17	23	4	3808883:00:00	53.8666666666667
1307	affb48c1-c03e-48ea-91c7-17bc9504629a	50	3	13	2	3	2	4	Workshop_0	3	2	2	2	2	2	0	0	0	4	3808883:00:00	53.8666666666667
1308	affb48c1-c03e-48ea-91c7-17bc9504629a	50	3	13	2	3	2	4	Workshop_0	3	2	2	2	2	2	0	0	0	4	3808883:00:00	53.8666666666667
1309	b07d2bf4-fbbd-4b81-b0ea-f1f87019d806	100	2	13	2	1	1	3	Workshop_0	3	2	3	1	2	2	50	50	50	5	3808883:00:00	87.6
1310	b07d2bf4-fbbd-4b81-b0ea-f1f87019d806	100	2	13	2	1	1	3	Workshop_0	3	2	3	1	2	2	50	50	50	3	3808883:00:00	87.6
1311	b07d2bf4-fbbd-4b81-b0ea-f1f87019d806	95.4	2	13	2	1	1	3	Workshop_0	3	2	3	1	2	2	47	43	37	8	3808883:00:00	87.6
1312	b07d2bf4-fbbd-4b81-b0ea-f1f87019d806	89.4	2	13	2	1	1	3	Workshop_0	3	2	3	1	2	2	47	28	46	4	3808883:00:00	87.6
1313	b07d2bf4-fbbd-4b81-b0ea-f1f87019d806	53.2	2	13	2	1	1	3	Workshop_0	3	2	3	1	2	2	36	-46	8	6	3808883:00:00	87.6
1314	c2201726-c907-4f8c-8550-c049f799a2fc	24	3	19	1	4	1	4	Workshop_0	4	4	3	2	3	3	-28	-23	-22	8	3808883:00:00	24
1315	c2201726-c907-4f8c-8550-c049f799a2fc	24	3	19	1	4	1	4	Workshop_0	4	4	3	2	3	3	-28	-23	-22	9	3808883:00:00	24
1316	c2201726-c907-4f8c-8550-c049f799a2fc	24	3	19	1	4	1	4	Workshop_0	4	4	3	2	3	3	-28	-23	-22	4	3808883:00:00	24
1317	c2201726-c907-4f8c-8550-c049f799a2fc	24	3	19	1	4	1	4	Workshop_0	4	4	3	2	3	3	-28	-23	-22	8	3808883:00:00	24
1318	c2201726-c907-4f8c-8550-c049f799a2fc	24	3	19	1	4	1	4	Workshop_0	4	4	3	2	3	3	-28	-23	-22	8	3808883:00:00	24
1319	c2201726-c907-4f8c-8550-c049f799a2fc	24	3	19	1	4	1	4	Workshop_0	4	4	3	2	3	3	-28	-23	-22	8	3808883:00:00	24
1320	ef9904f4-7fa3-4302-a1dd-d77133349094	90	3	20	1	6	1	5	Workshop_0	4	4	3	3	2	4	50	25	50	1	3808883:00:00	76.6666666666667
1321	ef9904f4-7fa3-4302-a1dd-d77133349094	70	3	20	1	6	1	5	Workshop_0	4	4	3	3	2	4	0	50	50	5	3808883:00:00	76.6666666666667
1322	ef9904f4-7fa3-4302-a1dd-d77133349094	70	3	20	1	6	1	5	Workshop_0	4	4	3	3	2	4	0	50	50	4	3808883:00:00	76.6666666666667
1323	f7f773a5-83c3-487d-8a42-131779278a7e	87.2	3	11	2	1	1	2	Workshop_0	2	2	2	1	2	2	34	42	42	4	3808883:00:00	86.9
1324	f7f773a5-83c3-487d-8a42-131779278a7e	86.6	3	11	2	1	1	2	Workshop_0	2	2	2	1	2	2	37	36	44	8	3808883:00:00	86.9
1325	2a0f9636-1589-439f-84f0-ae4e9224d83d	89.6	1	7	2	1	2	1	Workshop_0	1	1	2	1	1	1	40	39	38	1	3809219:00:00	62.2666666666667
1326	2a0f9636-1589-439f-84f0-ae4e9224d83d	73.4	1	7	2	1	2	1	Workshop_0	1	1	2	1	1	1	27	18	50	4	3809219:00:00	62.2666666666667
1327	2a0f9636-1589-439f-84f0-ae4e9224d83d	23.8	1	7	2	1	2	1	Workshop_0	1	1	2	1	1	1	-45	2	50	10	3809219:00:00	62.2666666666667
1328	2a23551d-f031-4a5b-ba07-b8ad5ba6b5ca	90.8	3	7	2	1	2	1	Workshop_0	2	1	1	1	1	1	50	27	50	9	3809219:00:00	86.9333333333333
1329	2a23551d-f031-4a5b-ba07-b8ad5ba6b5ca	90	3	7	2	1	2	1	Workshop_0	2	1	1	1	1	1	50	25	40	6	3809219:00:00	86.9333333333333
1330	2a23551d-f031-4a5b-ba07-b8ad5ba6b5ca	80	3	7	2	1	2	1	Workshop_0	2	1	1	1	1	1	50	0	50	9	3809219:00:00	86.9333333333333
1331	3e3e3304-1a38-4c4c-8e57-583fd1a0e3fd	65.4	3	9	2	1	2	1	Workshop_0	2	2	1	1	2	1	19	10	11	9	3809219:00:00	53.85
1332	3e3e3304-1a38-4c4c-8e57-583fd1a0e3fd	50	3	9	2	1	2	1	Workshop_0	2	2	1	1	2	1	0	0	-1	4	3809219:00:00	53.85
1333	3e3e3304-1a38-4c4c-8e57-583fd1a0e3fd	50	3	9	2	1	2	1	Workshop_0	2	2	1	1	2	1	0	0	-1	9	3809219:00:00	53.85
1334	3e3e3304-1a38-4c4c-8e57-583fd1a0e3fd	50	3	9	2	1	2	1	Workshop_0	2	2	1	1	2	1	0	0	-1	4	3809219:00:00	53.85
1335	4dc55653-1dd3-49d8-8f3a-d433b286ff66	92.6	2	7	2	1	2	1	Workshop_0	2	1	1	1	1	1	43	42	43	5	3809219:00:00	89.2666666666667
1336	4dc55653-1dd3-49d8-8f3a-d433b286ff66	89	2	7	2	1	2	1	Workshop_0	2	1	1	1	1	1	35	45	0	1	3809219:00:00	89.2666666666667
1337	4dc55653-1dd3-49d8-8f3a-d433b286ff66	86.2	2	7	2	1	2	1	Workshop_0	2	1	1	1	1	1	39	32	46	9	3809219:00:00	89.2666666666667
1338	78d2f990-dd3a-4477-be13-afc3a5d3554a	73.8	3	12	2	1	2	1	Workshop_0	2	2	3	1	3	1	15	37	22	4	3809219:00:00	64.8666666666667
1339	78d2f990-dd3a-4477-be13-afc3a5d3554a	70.8	3	12	2	1	2	1	Workshop_0	2	2	3	1	3	1	22	19	21	4	3809219:00:00	64.8666666666667
1340	78d2f990-dd3a-4477-be13-afc3a5d3554a	50	3	12	2	1	2	1	Workshop_0	2	2	3	1	3	1	0	0	0	4	3809219:00:00	64.8666666666667
1341	805db41f-d1e1-4124-bc71-b2844152e832	100	3	11	2	1	2	1	Workshop_0	1	5	2	1	1	1	50	50	50	9	3809219:00:00	100
1342	805db41f-d1e1-4124-bc71-b2844152e832	100	3	11	2	1	2	1	Workshop_0	1	5	2	1	1	1	50	50	50	4	3809219:00:00	100
1343	805db41f-d1e1-4124-bc71-b2844152e832	100	3	11	2	1	2	1	Workshop_0	1	5	2	1	1	1	50	50	50	8	3809219:00:00	100
1344	a45dac52-d275-4de0-8a6b-c23fb7c27afb	100	2	8	2	1	2	1	Workshop_0	1	1	2	1	1	2	50	50	50	6	3809219:00:00	92.8
1345	a45dac52-d275-4de0-8a6b-c23fb7c27afb	85.6	2	8	2	1	2	1	Workshop_0	1	1	2	1	1	2	36	35	32	5	3809219:00:00	92.8
1346	a9a676b2-acd0-44f3-ae51-84dc07b32822	78.4	1	7	2	1	2	1	Workshop_0	1	2	1	1	1	1	28	29	37	2	3809219:00:00	75.6
1347	a9a676b2-acd0-44f3-ae51-84dc07b32822	72.8	1	7	2	1	2	1	Workshop_0	1	2	1	1	1	1	28	15	27	3	3809219:00:00	75.6
1348	c4557817-d0c9-49ff-9d9e-818199efff94	89.2	3	6	2	9	2	8	Workshop_0	1	1	1	1	1	1	38	41	16	7	3809219:00:00	73.4666666666667
1349	c4557817-d0c9-49ff-9d9e-818199efff94	81.2	3	6	2	9	2	8	Workshop_0	1	1	1	1	1	1	32	30	38	9	3809219:00:00	73.4666666666667
1350	c4557817-d0c9-49ff-9d9e-818199efff94	50	3	6	2	9	2	8	Workshop_0	1	1	1	1	1	1	0	0	0	8	3809219:00:00	73.4666666666667
1351	d0a5c81a-17b7-4d41-9985-31117252ec3c	89.2	2	6	2	1	2	1	Workshop_0	1	1	1	1	1	1	40	38	47	4	3809219:00:00	61.0666666666667
1352	d0a5c81a-17b7-4d41-9985-31117252ec3c	73.4	2	6	2	1	2	1	Workshop_0	1	1	1	1	1	1	43	-6	50	5	3809219:00:00	61.0666666666667
1353	d0a5c81a-17b7-4d41-9985-31117252ec3c	20.6	2	6	2	1	2	1	Workshop_0	1	1	1	1	1	1	-25	-36	29	4	3809219:00:00	61.0666666666667
1354	ef1770e0-1721-4a67-aa0f-a78c7bd82ecd	59.4	5	11	1	1	2	1	Workshop_0	2	2	2	2	2	1	9	10	14	8	3809219:00:00	52.4
1355	ef1770e0-1721-4a67-aa0f-a78c7bd82ecd	49.2	5	11	1	1	2	1	Workshop_0	2	2	2	2	2	1	6	-11	15	9	3809219:00:00	52.4
1356	ef1770e0-1721-4a67-aa0f-a78c7bd82ecd	48.6	5	11	1	1	2	1	Workshop_0	2	2	2	2	2	1	5	-11	12	2	3809219:00:00	52.4
1357	f68142ce-4623-4137-bc54-1abe6f833c0c	72.2	4	14	2	4	2	2	Workshop_0	4	3	1	2	2	2	37	0	42	4	3809219:00:00	53.2666666666667
1358	f68142ce-4623-4137-bc54-1abe6f833c0c	50	4	14	2	4	2	2	Workshop_0	4	3	1	2	2	2	0	0	-19	9	3809219:00:00	53.2666666666667
1359	f68142ce-4623-4137-bc54-1abe6f833c0c	37.6	4	14	2	4	2	2	Workshop_0	4	3	1	2	2	2	0	-31	-10	4	3809219:00:00	53.2666666666667
1360	2b3d66b6-8495-49d3-9c34-193e8433af90	95.8	3	8	1	5	2	2	Workshop_0	1	2	2	1	1	1	45	47	50	4	3808547:15:00	95.4
1361	2b3d66b6-8495-49d3-9c34-193e8433af90	95	3	8	1	5	2	2	Workshop_0	1	2	2	1	1	1	45	45	50	9	3808547:15:00	95.4
1362	4b424868-3087-4f8d-a87c-2910c379f4a2	82	2	12	2	1	2	1	Workshop_0	2	2	3	1	2	2	40	20	40	6	3808547:15:00	75.75
1363	4b424868-3087-4f8d-a87c-2910c379f4a2	81	2	12	2	1	2	1	Workshop_0	2	2	3	1	2	2	25	40	15	9	3808547:15:00	75.75
1364	4b424868-3087-4f8d-a87c-2910c379f4a2	80	2	12	2	1	2	1	Workshop_0	2	2	3	1	2	2	30	30	30	4	3808547:15:00	75.75
1365	4b424868-3087-4f8d-a87c-2910c379f4a2	60	2	12	2	1	2	1	Workshop_0	2	2	3	1	2	2	10	10	15	9	3808547:15:00	75.75
1366	9276ffa1-826c-4089-ba0e-4f4b868cd693	81.6	1	20	2	1	1	2	Workshop_0	4	4	3	4	2	3	34	28	14	8	3808547:15:00	60.6666666666667
1367	9276ffa1-826c-4089-ba0e-4f4b868cd693	81.4	1	20	2	1	1	2	Workshop_0	4	4	3	4	2	3	45	11	25	2	3808547:15:00	60.6666666666667
1368	9276ffa1-826c-4089-ba0e-4f4b868cd693	70.4	1	20	2	1	1	2	Workshop_0	4	4	3	4	2	3	34	0	13	5	3808547:15:00	60.6666666666667
1369	9276ffa1-826c-4089-ba0e-4f4b868cd693	68	1	20	2	1	1	2	Workshop_0	4	4	3	4	2	3	30	0	7	1	3808547:15:00	60.6666666666667
1370	9276ffa1-826c-4089-ba0e-4f4b868cd693	39.2	1	20	2	1	1	2	Workshop_0	4	4	3	4	2	3	-18	0	-14	4	3808547:15:00	60.6666666666667
1371	9276ffa1-826c-4089-ba0e-4f4b868cd693	23.4	1	20	2	1	1	2	Workshop_0	4	4	3	4	2	3	-25	-29	27	4	3808547:15:00	60.6666666666667
1372	9c9aae64-d856-4a84-ab90-7c2143878cd0	95	3	16	1	4	2	4	Workshop_0	3	3	3	2	2	3	45	45	45	4	3808547:15:00	83
1373	9c9aae64-d856-4a84-ab90-7c2143878cd0	80	3	16	1	4	2	4	Workshop_0	3	3	3	2	2	3	50	0	40	2	3808547:15:00	83
1374	9c9aae64-d856-4a84-ab90-7c2143878cd0	74	3	16	1	4	2	4	Workshop_0	3	3	3	2	2	3	40	0	45	6	3808547:15:00	83
1375	a4ac9a52-934d-4568-bccd-39f08c53bfde	58	3	14	2	1	2	1	Workshop_0	2	3	3	2	2	2	20	-10	15	4	3808547:15:00	39.7333333333333
1376	a4ac9a52-934d-4568-bccd-39f08c53bfde	32.2	3	14	2	1	2	1	Workshop_0	2	3	3	2	2	2	-21	-13	17	4	3808547:15:00	39.7333333333333
1377	a4ac9a52-934d-4568-bccd-39f08c53bfde	29	3	14	2	1	2	1	Workshop_0	2	3	3	2	2	2	-23	-18	11	4	3808547:15:00	39.7333333333333
1378	a4fbf66e-097f-4d96-860c-c748df42bddc	58.8	3	16	2	1	2	1	Workshop_0	3	3	4	2	2	2	38	-35	37	8	3808547:15:00	36.4
1379	a4fbf66e-097f-4d96-860c-c748df42bddc	30.6	3	16	2	1	2	1	Workshop_0	3	3	4	2	2	2	-13	-29	0	2	3808547:15:00	36.4
1380	a4fbf66e-097f-4d96-860c-c748df42bddc	19.8	3	16	2	1	2	1	Workshop_0	3	3	4	2	2	2	-25	-38	-23	2	3808547:15:00	36.4
1381	b2249ec5-9abf-46a8-b38c-ad3e7b306fa6	100	2	6	2	1	2	1	Workshop_0	1	1	1	1	1	1	50	50	50	9	3808547:15:00	96.6
1382	b2249ec5-9abf-46a8-b38c-ad3e7b306fa6	93.2	2	6	2	1	2	1	Workshop_0	1	1	1	1	1	1	50	33	50	4	3808547:15:00	96.6
1383	ba71c665-1926-4abe-94fb-d61ecb3da119	96.4	4	8	1	1	2	1	Workshop_0	1	2	2	1	1	1	46	47	50	4	3808547:15:00	92.7333333333333
1384	ba71c665-1926-4abe-94fb-d61ecb3da119	93.6	4	8	1	1	2	1	Workshop_0	1	2	2	1	1	1	44	43	50	9	3808547:15:00	92.7333333333333
1385	ba71c665-1926-4abe-94fb-d61ecb3da119	88.2	4	8	1	1	2	1	Workshop_0	1	2	2	1	1	1	33	46	42	4	3808547:15:00	92.7333333333333
1386	bd87ee01-22aa-4760-a2f3-8c46e6db6433	91	2	10	2	2	2	2	Workshop_0	2	2	3	1	1	1	41	41	41	4	3808547:15:00	69.6
1387	bd87ee01-22aa-4760-a2f3-8c46e6db6433	88	2	10	2	2	2	2	Workshop_0	2	2	3	1	1	1	50	20	46	4	3808547:15:00	69.6
1388	bd87ee01-22aa-4760-a2f3-8c46e6db6433	63.6	2	10	2	2	2	2	Workshop_0	2	2	3	1	1	1	36	-20	41	4	3808547:15:00	69.6
1389	bd87ee01-22aa-4760-a2f3-8c46e6db6433	35.8	2	10	2	2	2	2	Workshop_0	2	2	3	1	1	1	-43	29	30	4	3808547:15:00	69.6
1390	e6f2281b-121e-4fb7-bdb7-db326c320078	57.4	2	9	2	NA	2	1	Workshop_0	1	3	2	1	1	1	7	8	5	5	3808547:15:00	53.7
1391	e6f2281b-121e-4fb7-bdb7-db326c320078	50	2	9	2	NA	2	1	Workshop_0	1	3	2	1	1	1	0	0	0	5	3808547:15:00	53.7
1392	ad18536f-ae94-438f-8fe1-7d0c06ae4a50	50	3	21	2	1	1	3	Screening_0	4	5	5	2	2	3	0	0	0	9	3809096:00:00	27.2
1393	ad18536f-ae94-438f-8fe1-7d0c06ae4a50	24	3	21	2	1	1	3	Screening_0	4	5	5	2	2	3	-26	-26	50	4	3809096:00:00	27.2
1394	ad18536f-ae94-438f-8fe1-7d0c06ae4a50	7.6	3	21	2	1	1	3	Screening_0	4	5	5	2	2	3	-50	-31	50	4	3809096:00:00	27.2
1395	c0f387dc-e21a-4006-915a-02b7b5280898	42.8	1	16	1	3	1	4	Screening_0	4	2	4	1	3	2	-12	0	37	4	3809096:00:00	42.8
1396	fbe46d3b-e479-4ce8-8f5a-fe5e374a384c	100	2	6	2	1	2	1	Screening_0	1	1	1	1	1	1	50	50	50	4	3809096:00:00	65.85
1397	fbe46d3b-e479-4ce8-8f5a-fe5e374a384c	100	2	6	2	1	2	1	Screening_0	1	1	1	1	1	1	50	50	50	6	3809096:00:00	65.85
1398	fbe46d3b-e479-4ce8-8f5a-fe5e374a384c	32.8	2	6	2	1	2	1	Screening_0	1	1	1	1	1	1	-46	26	50	1	3809096:00:00	65.85
1399	fbe46d3b-e479-4ce8-8f5a-fe5e374a384c	30.6	2	6	2	1	2	1	Screening_0	1	1	1	1	1	1	-49	25	50	1	3809096:00:00	65.85
1400	111de599-92a8-4969-85fb-3868b72cb8d1	100	1	8	2	1	2	1	Screening_0	1	2	2	1	1	1	50	50	50	1	3809095:00:00	99.84
1401	111de599-92a8-4969-85fb-3868b72cb8d1	100	1	8	2	1	2	1	Screening_0	1	2	2	1	1	1	50	50	50	9	3809095:00:00	99.84
1402	111de599-92a8-4969-85fb-3868b72cb8d1	100	1	8	2	1	2	1	Screening_0	1	2	2	1	1	1	50	50	50	3	3809095:00:00	99.84
1403	111de599-92a8-4969-85fb-3868b72cb8d1	100	1	8	2	1	2	1	Screening_0	1	2	2	1	1	1	50	50	50	4	3809095:00:00	99.84
1404	111de599-92a8-4969-85fb-3868b72cb8d1	99.2	1	8	2	1	2	1	Screening_0	1	2	2	1	1	1	50	48	50	9	3809095:00:00	99.84
1405	1924b178-867b-4fc7-a84a-b7b32a190a71	50	5	11	1	5	2	2	Screening_0	2	2	2	1	2	2	0	0	0	3	3809095:00:00	49.6666666666667
1406	1924b178-867b-4fc7-a84a-b7b32a190a71	50	5	11	1	5	2	2	Screening_0	2	2	2	1	2	2	0	0	14	3	3809095:00:00	49.6666666666667
1407	1924b178-867b-4fc7-a84a-b7b32a190a71	49	5	11	1	5	2	2	Screening_0	2	2	2	1	2	2	-15	20	0	4	3809095:00:00	49.6666666666667
1408	1b9d1b97-e69a-472d-9477-330d1417dc85	10.8	5	13	1	8	1	8	Screening_0	3	2	3	1	2	2	-36	-44	50	4	3809095:00:00	17.65
1409	1b9d1b97-e69a-472d-9477-330d1417dc85	9.8	5	13	1	8	1	8	Screening_0	3	2	3	1	2	2	-39	-42	50	4	3809095:00:00	17.65
1410	1b9d1b97-e69a-472d-9477-330d1417dc85	0	5	13	1	8	1	8	Screening_0	3	2	3	1	2	2	-50	-50	48	4	3809095:00:00	17.65
1411	2551ea90-e160-49a8-91b5-e8f0edce47d6	100	3	7	2	8	2	1	Screening_0	1	1	2	1	1	1	50	50	50	4	3809095:00:00	95.2
1412	2551ea90-e160-49a8-91b5-e8f0edce47d6	90.4	3	7	2	8	2	1	Screening_0	1	1	2	1	1	1	38	44	50	6	3809095:00:00	95.2
1413	289f7a66-90e5-4937-8ee2-7e182df447f0	50	4	7	1	5	2	6	Screening_0	1	1	2	1	1	1	0	0	0	4	3809095:00:00	32.3333333333333
1414	289f7a66-90e5-4937-8ee2-7e182df447f0	33.8	4	7	1	5	2	6	Screening_0	1	1	2	1	1	1	-27	0	16	4	3809095:00:00	32.3333333333333
1415	289f7a66-90e5-4937-8ee2-7e182df447f0	13.2	4	7	1	5	2	6	Screening_0	1	1	2	1	1	1	-50	-17	10	4	3809095:00:00	32.3333333333333
1416	3c833113-f823-444e-a9d6-e366ff1b55f6	47.6	4	12	2	1	2	NA	Screening_0	2	2	3	1	2	2	-4	0	0	3	3809095:00:00	45.3333333333333
1417	3c833113-f823-444e-a9d6-e366ff1b55f6	45.4	4	12	2	1	2	NA	Screening_0	2	2	3	1	2	2	-7	-1	5	1	3809095:00:00	45.3333333333333
1418	3c833113-f823-444e-a9d6-e366ff1b55f6	43	4	12	2	1	2	NA	Screening_0	2	2	3	1	2	2	-5	-10	4	1	3809095:00:00	45.3333333333333
1419	533e69c2-554f-4d2a-bbee-48ef147adca3	100	5	7	2	1	1	2	Screening_0	1	2	1	1	1	1	50	50	50	9	3809095:00:00	100
1420	533e69c2-554f-4d2a-bbee-48ef147adca3	100	5	7	2	1	1	2	Screening_0	1	2	1	1	1	1	50	50	50	6	3809095:00:00	100
1421	533e69c2-554f-4d2a-bbee-48ef147adca3	100	5	7	2	1	1	2	Screening_0	1	2	1	1	1	1	50	50	50	3	3809095:00:00	100
1422	533e69c2-554f-4d2a-bbee-48ef147adca3	100	5	7	2	1	1	2	Screening_0	1	2	1	1	1	1	50	50	50	5	3809095:00:00	100
1423	604117d9-c5b5-446f-b740-d1144fb40aad	90	3	8	1	6	1	6	Screening_0	1	1	2	1	1	2	50	25	50	4	3809095:00:00	56
1424	604117d9-c5b5-446f-b740-d1144fb40aad	86.8	3	8	1	6	1	6	Screening_0	1	1	2	1	1	2	50	17	50	6	3809095:00:00	56
1425	604117d9-c5b5-446f-b740-d1144fb40aad	71.6	3	8	1	6	1	6	Screening_0	1	1	2	1	1	2	36	0	-26	2	3809095:00:00	56
1426	604117d9-c5b5-446f-b740-d1144fb40aad	29.2	3	8	1	6	1	6	Screening_0	1	1	2	1	1	2	-22	-19	50	4	3809095:00:00	56
1427	604117d9-c5b5-446f-b740-d1144fb40aad	2.4	3	8	1	6	1	6	Screening_0	1	1	2	1	1	2	-50	-44	50	4	3809095:00:00	56
1428	64dfa4fd-6acc-41fa-85a3-ef59135560d5	50	6	9	1	3	1	3	Screening_0	2	2	2	1	1	1	0	0	0	4	3809095:00:00	47.9
1429	64dfa4fd-6acc-41fa-85a3-ef59135560d5	50	6	9	1	3	1	3	Screening_0	2	2	2	1	1	1	0	0	0	5	3809095:00:00	47.9
1430	64dfa4fd-6acc-41fa-85a3-ef59135560d5	50	6	9	1	3	1	3	Screening_0	2	2	2	1	1	1	0	0	0	5	3809095:00:00	47.9
1431	64dfa4fd-6acc-41fa-85a3-ef59135560d5	41.6	6	9	1	3	1	3	Screening_0	2	2	2	1	1	1	-14	0	0	4	3809095:00:00	47.9
1432	7b1c1e07-ffac-4f64-b817-740de7f8f1b7	97	4	6	1	2	1	3	Screening_0	1	1	1	1	1	1	49	44	48	1	3809095:00:00	82.2
1433	7b1c1e07-ffac-4f64-b817-740de7f8f1b7	92.8	4	6	1	2	1	3	Screening_0	1	1	1	1	1	1	50	32	50	4	3809095:00:00	82.2
1434	7b1c1e07-ffac-4f64-b817-740de7f8f1b7	77	4	6	1	2	1	3	Screening_0	1	1	1	1	1	1	25	30	30	3	3809095:00:00	82.2
1435	7b1c1e07-ffac-4f64-b817-740de7f8f1b7	62	4	6	1	2	1	3	Screening_0	1	1	1	1	1	1	0	30	8	4	3809095:00:00	82.2
1436	7d319d81-e60c-47bd-a355-bbdcd7e75d5d	86	2	9	2	1	1	3	Screening_0	2	1	2	1	2	1	36	36	50	3	3809095:00:00	59.84
1437	7d319d81-e60c-47bd-a355-bbdcd7e75d5d	80.4	2	9	2	1	1	3	Screening_0	2	1	2	1	2	1	36	22	40	6	3809095:00:00	59.84
1438	7d319d81-e60c-47bd-a355-bbdcd7e75d5d	80	2	9	2	1	1	3	Screening_0	2	1	2	1	2	1	30	30	41	1	3809095:00:00	59.84
1439	7d319d81-e60c-47bd-a355-bbdcd7e75d5d	30	2	9	2	1	1	3	Screening_0	2	1	2	1	2	1	-20	-20	0	4	3809095:00:00	59.84
1440	7d319d81-e60c-47bd-a355-bbdcd7e75d5d	22.8	2	9	2	1	1	3	Screening_0	2	1	2	1	2	1	-20	-38	-10	4	3809095:00:00	59.84
1441	7ec391e4-5526-4867-b085-3ce07b519177	50	2	12	1	2	1	3	Screening_0	2	2	2	2	2	2	0	0	0	9	3809095:00:00	50
1442	a5b91033-c38b-4c25-a814-b49f831e8155	65.6	2	7	2	1	2	1	Screening_0	1	2	1	1	1	1	46	-30	0	5	3809095:00:00	65.6
1443	a7a8a86e-af82-490c-a75d-7450c696ea52	100	4	9	1	4	2	2	Screening_0	2	2	2	1	1	1	50	50	50	4	3809095:00:00	78.5714285714286
1444	a7a8a86e-af82-490c-a75d-7450c696ea52	100	4	9	1	4	2	2	Screening_0	2	2	2	1	1	1	50	50	50	4	3809095:00:00	78.5714285714286
1445	a7a8a86e-af82-490c-a75d-7450c696ea52	100	4	9	1	4	2	2	Screening_0	2	2	2	1	1	1	50	50	50	4	3809095:00:00	78.5714285714286
1446	a7a8a86e-af82-490c-a75d-7450c696ea52	100	4	9	1	4	2	2	Screening_0	2	2	2	1	1	1	50	50	50	4	3809095:00:00	78.5714285714286
1447	a7a8a86e-af82-490c-a75d-7450c696ea52	100	4	9	1	4	2	2	Screening_0	2	2	2	1	1	1	50	50	50	4	3809095:00:00	78.5714285714286
1448	a7a8a86e-af82-490c-a75d-7450c696ea52	50	4	9	1	4	2	2	Screening_0	2	2	2	1	1	1	0	0	0	1	3809095:00:00	78.5714285714286
1449	a7a8a86e-af82-490c-a75d-7450c696ea52	0	4	9	1	4	2	2	Screening_0	2	2	2	1	1	1	-50	-50	-50	4	3809095:00:00	78.5714285714286
1450	c801e47d-10b5-4d27-bb3a-a6eaac206c0e	50	2	8	2	2	1	2	Screening_0	1	2	1	2	1	1	0	0	0	2	3809095:00:00	43.2
1451	c801e47d-10b5-4d27-bb3a-a6eaac206c0e	36.4	2	8	2	2	1	2	Screening_0	1	2	1	2	1	1	-12	-16	-9	10	3809095:00:00	43.2
1452	cef7c6c7-c145-4e16-86c2-df81ec3b0b02	89.8	4	10	2	1	2	3	Screening_0	2	2	1	1	2	2	33	50	50	4	3809095:00:00	89.8
1453	dfaa9a4d-947b-47e1-a80e-20881b4ce724	59.6	3	10	1	2	2	2	Screening_0	3	2	1	2	1	1	0	24	17	4	3809095:00:00	46.15
1454	dfaa9a4d-947b-47e1-a80e-20881b4ce724	50	3	10	1	2	2	2	Screening_0	3	2	1	2	1	1	0	0	0	4	3809095:00:00	46.15
1455	dfaa9a4d-947b-47e1-a80e-20881b4ce724	42	3	10	1	2	2	2	Screening_0	3	2	1	2	1	1	0	-20	25	3	3809095:00:00	46.15
1456	dfaa9a4d-947b-47e1-a80e-20881b4ce724	33	3	10	1	2	2	2	Screening_0	3	2	1	2	1	1	3	-47	42	2	3809095:00:00	46.15
1457	eb0a729f-56f4-4898-a75c-d36f04f1f932	94	3	11	2	2	1	4	Screening_0	2	3	2	2	1	1	46	41	42	9	3809095:00:00	51.7333333333333
1458	eb0a729f-56f4-4898-a75c-d36f04f1f932	39.6	3	11	2	2	1	4	Screening_0	2	3	2	2	1	1	0	-26	49	4	3809095:00:00	51.7333333333333
1459	eb0a729f-56f4-4898-a75c-d36f04f1f932	21.6	3	11	2	2	1	4	Screening_0	2	3	2	2	1	1	-34	-20	0	10	3809095:00:00	51.7333333333333
1460	01ebbba4-4d52-4b9c-a657-7cc1e057554a	90	4	6	2	3	1	3	Workshop_0	1	1	1	1	1	1	40	40	40	3	3808523:00:00	90
1461	01ebbba4-4d52-4b9c-a657-7cc1e057554a	90	4	6	2	3	1	3	Workshop_0	1	1	1	1	1	1	40	40	40	3	3808523:00:00	90
1462	01ebbba4-4d52-4b9c-a657-7cc1e057554a	90	4	6	2	3	1	3	Workshop_0	1	1	1	1	1	1	40	40	40	4	3808523:00:00	90
1463	01ebbba4-4d52-4b9c-a657-7cc1e057554a	90	4	6	2	3	1	3	Workshop_0	1	1	1	1	1	1	40	40	45	6	3808523:00:00	90
1464	01ebbba4-4d52-4b9c-a657-7cc1e057554a	90	4	6	2	3	1	3	Workshop_0	1	1	1	1	1	1	40	40	40	4	3808523:00:00	90
1465	01ebbba4-4d52-4b9c-a657-7cc1e057554a	90	4	6	2	3	1	3	Workshop_0	1	1	1	1	1	1	40	40	40	9	3808523:00:00	90
1466	01ebbba4-4d52-4b9c-a657-7cc1e057554a	90	4	6	2	3	1	3	Workshop_0	1	1	1	1	1	1	40	40	40	4	3808523:00:00	90
1467	07e0cf19-9fbb-4c23-a1a7-53086f6174e8	75	3	10	1	7	1	8	Workshop_0	3	1	2	1	2	1	27	22	34	4	3808523:00:00	54.2
1468	07e0cf19-9fbb-4c23-a1a7-53086f6174e8	44.4	3	10	1	7	1	8	Workshop_0	3	1	2	1	2	1	0	-14	31	4	3808523:00:00	54.2
1469	07e0cf19-9fbb-4c23-a1a7-53086f6174e8	43.2	3	10	1	7	1	8	Workshop_0	3	1	2	1	2	1	0	-17	31	4	3808523:00:00	54.2
1470	0a90afcc-52ad-4cdb-9c8e-7d58597af286	76.8	5	7	1	8	1	8	Workshop_0	2	1	1	1	1	1	32	19	26	10	3808523:00:00	33.4
1471	0a90afcc-52ad-4cdb-9c8e-7d58597af286	23.6	5	7	1	8	1	8	Workshop_0	2	1	1	1	1	1	-30	-21	32	4	3808523:00:00	33.4
1472	0a90afcc-52ad-4cdb-9c8e-7d58597af286	20	5	7	1	8	1	8	Workshop_0	2	1	1	1	1	1	-32	-27	36	4	3808523:00:00	33.4
1473	0a90afcc-52ad-4cdb-9c8e-7d58597af286	13.2	5	7	1	8	1	8	Workshop_0	2	1	1	1	1	1	-28	-50	50	4	3808523:00:00	33.4
1474	1324150c-6a8c-431a-8d46-4cd7b6f02678	89.2	4	17	1	7	2	5	Workshop_0	3	5	3	2	2	2	32	50	50	5	3808523:00:00	84.2
1475	1324150c-6a8c-431a-8d46-4cd7b6f02678	79.2	4	17	1	7	2	5	Workshop_0	3	5	3	2	2	2	26	34	35	9	3808523:00:00	84.2
1476	160b5139-40e4-4c7a-966d-339b811c71d7	57.8	3	6	1	8	1	4	Workshop_0	1	1	1	1	1	1	13	0	4	4	3808523:00:00	52.8
1477	160b5139-40e4-4c7a-966d-339b811c71d7	57.8	3	6	1	8	1	4	Workshop_0	1	1	1	1	1	1	13	0	0	4	3808523:00:00	52.8
1478	160b5139-40e4-4c7a-966d-339b811c71d7	57.8	3	6	1	8	1	4	Workshop_0	1	1	1	1	1	1	13	0	0	4	3808523:00:00	52.8
1479	160b5139-40e4-4c7a-966d-339b811c71d7	37.8	3	6	1	8	1	4	Workshop_0	1	1	1	1	1	1	13	-50	0	4	3808523:00:00	52.8
1480	1bc6f0e8-ee75-4af9-89f3-208ce2d95ff6	64.6	4	7	1	1	1	5	Workshop_0	2	1	1	1	1	1	33	-13	21	6	3808523:00:00	53.65
1481	1bc6f0e8-ee75-4af9-89f3-208ce2d95ff6	50	4	7	1	1	1	5	Workshop_0	2	1	1	1	1	1	0	0	0	6	3808523:00:00	53.65
1482	1bc6f0e8-ee75-4af9-89f3-208ce2d95ff6	50	4	7	1	1	1	5	Workshop_0	2	1	1	1	1	1	0	0	0	6	3808523:00:00	53.65
1483	1bc6f0e8-ee75-4af9-89f3-208ce2d95ff6	50	4	7	1	1	1	5	Workshop_0	2	1	1	1	1	1	0	0	0	6	3808523:00:00	53.65
1484	1cf902cd-f7e1-4c6b-8803-8f1622541fa2	29	4	9	2	1	1	9	Workshop_0	2	1	2	1	1	2	-17	-27	20	4	3808523:00:00	29
1485	1d69b922-76ee-4bdd-bb07-414ef0ef700f	84.2	2	8	2	1	2	2	Workshop_0	2	1	1	1	2	1	33	36	30	9	3808523:00:00	82.05
1486	1d69b922-76ee-4bdd-bb07-414ef0ef700f	84	2	8	2	1	2	2	Workshop_0	2	1	1	1	2	1	38	28	35	5	3808523:00:00	82.05
1487	1d69b922-76ee-4bdd-bb07-414ef0ef700f	82.2	2	8	2	1	2	2	Workshop_0	2	1	1	1	2	1	43	16	28	3	3808523:00:00	82.05
1488	1d69b922-76ee-4bdd-bb07-414ef0ef700f	77.8	2	8	2	1	2	2	Workshop_0	2	1	1	1	2	1	25	32	18	4	3808523:00:00	82.05
1489	2501bd57-a8ec-4485-8265-d10468907bf5	76	4	7	1	4	1	8	Workshop_0	1	2	1	1	1	1	50	-10	50	5	3808523:00:00	32.9428571428571
1490	2501bd57-a8ec-4485-8265-d10468907bf5	50	4	7	1	4	1	8	Workshop_0	1	2	1	1	1	1	0	0	0	4	3808523:00:00	32.9428571428571
1491	2501bd57-a8ec-4485-8265-d10468907bf5	49	4	7	1	4	1	8	Workshop_0	1	2	1	1	1	1	-7	8	50	4	3808523:00:00	32.9428571428571
1492	2501bd57-a8ec-4485-8265-d10468907bf5	45.6	4	7	1	4	1	8	Workshop_0	1	2	1	1	1	1	-22	22	50	3	3808523:00:00	32.9428571428571
1493	2501bd57-a8ec-4485-8265-d10468907bf5	7	4	7	1	4	1	8	Workshop_0	1	2	1	1	1	1	-43	-43	50	9	3808523:00:00	32.9428571428571
1494	2501bd57-a8ec-4485-8265-d10468907bf5	3	4	7	1	4	1	8	Workshop_0	1	2	1	1	1	1	-45	-50	50	4	3808523:00:00	32.9428571428571
1495	2501bd57-a8ec-4485-8265-d10468907bf5	0	4	7	1	4	1	8	Workshop_0	1	2	1	1	1	1	-50	-50	50	4	3808523:00:00	32.9428571428571
1496	2aff0ea7-0a74-48ce-9ee4-9dfdba1b62f8	90	1	8	2	1	1	10	Workshop_0	2	2	1	1	1	1	50	25	49	1	3808523:00:00	59
1497	2aff0ea7-0a74-48ce-9ee4-9dfdba1b62f8	50	1	8	2	1	1	10	Workshop_0	2	2	1	1	1	1	0	0	0	5	3808523:00:00	59
1498	2aff0ea7-0a74-48ce-9ee4-9dfdba1b62f8	37	1	8	2	1	1	10	Workshop_0	2	2	1	1	1	1	-29	11	15	8	3808523:00:00	59
1499	3e310985-3119-4ffc-b191-bd0a394d41a8	81.4	1	9	2	2	2	2	Workshop_0	3	1	2	1	1	1	21	47	46	10	3808523:00:00	56.95
1500	3e310985-3119-4ffc-b191-bd0a394d41a8	74.4	1	9	2	2	2	2	Workshop_0	3	1	2	1	1	1	32	13	28	10	3808523:00:00	56.95
1501	3e310985-3119-4ffc-b191-bd0a394d41a8	40	1	9	2	2	2	2	Workshop_0	3	1	2	1	1	1	-4	-19	24	5	3808523:00:00	56.95
1502	3e310985-3119-4ffc-b191-bd0a394d41a8	32	1	9	2	2	2	2	Workshop_0	3	1	2	1	1	1	-12	-27	11	5	3808523:00:00	56.95
1503	46e1c4db-27d7-4e73-a6a3-95d35455dba8	96	3	7	2	1	1	3	Workshop_0	1	1	2	1	1	1	50	40	50	6	3808523:00:00	64.08
1504	46e1c4db-27d7-4e73-a6a3-95d35455dba8	94.6	3	7	2	1	1	3	Workshop_0	1	1	2	1	1	1	49	38	50	4	3808523:00:00	64.08
1505	46e1c4db-27d7-4e73-a6a3-95d35455dba8	81	3	7	2	1	1	3	Workshop_0	1	1	2	1	1	1	31	31	40	4	3808523:00:00	64.08
1506	46e1c4db-27d7-4e73-a6a3-95d35455dba8	27	3	7	2	1	1	3	Workshop_0	1	1	2	1	1	1	-23	-23	-11	4	3808523:00:00	64.08
1507	46e1c4db-27d7-4e73-a6a3-95d35455dba8	21.8	3	7	2	1	1	3	Workshop_0	1	1	2	1	1	1	-33	-21	33	8	3808523:00:00	64.08
1508	5a6360cc-bd35-406f-b060-d071f1bc77a6	82.4	3	7	2	2	1	2	Workshop_0	2	1	1	1	1	1	38	24	50	5	3808523:00:00	50.85
1509	5a6360cc-bd35-406f-b060-d071f1bc77a6	61	3	7	2	2	1	2	Workshop_0	2	1	1	1	1	1	41	-34	50	9	3808523:00:00	50.85
1510	5a6360cc-bd35-406f-b060-d071f1bc77a6	49.8	3	7	2	2	1	2	Workshop_0	2	1	1	1	1	1	-9	13	43	3	3808523:00:00	50.85
1511	5a6360cc-bd35-406f-b060-d071f1bc77a6	10.2	3	7	2	2	1	2	Workshop_0	2	1	1	1	1	1	-33	-50	44	4	3808523:00:00	50.85
1512	65883534-e72e-4d5b-b7d6-8df9552ad08f	100	5	12	2	1	2	1	Workshop_0	2	4	3	1	1	1	50	50	50	10	3808523:00:00	84.1142857142857
1513	65883534-e72e-4d5b-b7d6-8df9552ad08f	96.4	5	12	2	1	2	1	Workshop_0	2	4	3	1	1	1	46	47	48	1	3808523:00:00	84.1142857142857
1514	65883534-e72e-4d5b-b7d6-8df9552ad08f	96	5	12	2	1	2	1	Workshop_0	2	4	3	1	1	1	46	46	44	9	3808523:00:00	84.1142857142857
1515	65883534-e72e-4d5b-b7d6-8df9552ad08f	94.6	5	12	2	1	2	1	Workshop_0	2	4	3	1	1	1	45	44	44	1	3808523:00:00	84.1142857142857
1516	65883534-e72e-4d5b-b7d6-8df9552ad08f	93.6	5	12	2	1	2	1	Workshop_0	2	4	3	1	1	1	44	43	45	4	3808523:00:00	84.1142857142857
1517	65883534-e72e-4d5b-b7d6-8df9552ad08f	65	5	12	2	1	2	1	Workshop_0	2	4	3	1	1	1	27	-3	40	4	3808523:00:00	84.1142857142857
1518	65883534-e72e-4d5b-b7d6-8df9552ad08f	43.2	5	12	2	1	2	1	Workshop_0	2	4	3	1	1	1	-38	40	42	4	3808523:00:00	84.1142857142857
1519	65f79511-8a90-441c-b419-70d2469c2199	60.2	4	7	1	9	1	6	Workshop_0	1	2	1	1	1	1	17	0	28	7	3808523:00:00	52.1714285714286
1520	65f79511-8a90-441c-b419-70d2469c2199	55.2	4	7	1	9	1	6	Workshop_0	1	2	1	1	1	1	0	13	31	5	3808523:00:00	52.1714285714286
1521	65f79511-8a90-441c-b419-70d2469c2199	54	4	7	1	9	1	6	Workshop_0	1	2	1	1	1	1	0	10	0	9	3808523:00:00	52.1714285714286
1522	65f79511-8a90-441c-b419-70d2469c2199	50	4	7	1	9	1	6	Workshop_0	1	2	1	1	1	1	0	0	0	5	3808523:00:00	52.1714285714286
1523	65f79511-8a90-441c-b419-70d2469c2199	50	4	7	1	9	1	6	Workshop_0	1	2	1	1	1	1	0	0	0	1	3808523:00:00	52.1714285714286
1524	65f79511-8a90-441c-b419-70d2469c2199	50	4	7	1	9	1	6	Workshop_0	1	2	1	1	1	1	0	0	0	5	3808523:00:00	52.1714285714286
1525	65f79511-8a90-441c-b419-70d2469c2199	45.8	4	7	1	9	1	6	Workshop_0	1	2	1	1	1	1	-7	0	24	4	3808523:00:00	52.1714285714286
1526	6e222953-1a7f-43bf-bb8a-05b64e159907	53.2	3	8	1	1	2	2	Workshop_0	2	1	2	1	1	1	12	-10	30	1	3808523:00:00	50.8
1527	6e222953-1a7f-43bf-bb8a-05b64e159907	50	3	8	1	1	2	2	Workshop_0	2	1	2	1	1	1	0	0	0	5	3808523:00:00	50.8
1528	6e222953-1a7f-43bf-bb8a-05b64e159907	50	3	8	1	1	2	2	Workshop_0	2	1	2	1	1	1	0	0	0	1	3808523:00:00	50.8
1529	6e222953-1a7f-43bf-bb8a-05b64e159907	50	3	8	1	1	2	2	Workshop_0	2	1	2	1	1	1	0	0	0	8	3808523:00:00	50.8
1530	78dc6902-1e72-4c92-829f-4a769a5b3380	51.4	3	11	2	1	1	6	Workshop_0	2	2	2	1	2	2	1	2	2	4	3808523:00:00	50.4666666666667
1531	78dc6902-1e72-4c92-829f-4a769a5b3380	50	3	11	2	1	1	6	Workshop_0	2	2	2	1	2	2	0	0	0	4	3808523:00:00	50.4666666666667
1532	78dc6902-1e72-4c92-829f-4a769a5b3380	50	3	11	2	1	1	6	Workshop_0	2	2	2	1	2	2	0	0	0	4	3808523:00:00	50.4666666666667
1533	7a155488-b53e-4f11-9d74-611de71c5d4e	59.2	3	13	2	1	1	4	Workshop_0	3	1	3	2	2	2	10	8	14	9	3808523:00:00	48.4
1534	7a155488-b53e-4f11-9d74-611de71c5d4e	55.2	3	13	2	1	1	4	Workshop_0	3	1	3	2	2	2	12	-5	18	8	3808523:00:00	48.4
1535	7a155488-b53e-4f11-9d74-611de71c5d4e	30.8	3	13	2	1	1	4	Workshop_0	3	1	3	2	2	2	-24	-12	-7	9	3808523:00:00	48.4
1536	7b5e8480-14cd-43f2-b707-3d72806ae0bc	79.8	3	14	2	2	1	5	Workshop_0	3	3	3	1	2	2	31	28	31	1	3808523:00:00	59.6
1537	7b5e8480-14cd-43f2-b707-3d72806ae0bc	64.4	3	14	2	2	1	5	Workshop_0	3	3	3	1	2	2	24	0	26	8	3808523:00:00	59.6
1538	7b5e8480-14cd-43f2-b707-3d72806ae0bc	60	3	14	2	2	1	5	Workshop_0	3	3	3	1	2	2	22	-8	6	4	3808523:00:00	59.6
1539	7b5e8480-14cd-43f2-b707-3d72806ae0bc	34.2	3	14	2	2	1	5	Workshop_0	3	3	3	1	2	2	-23	-5	5	1	3808523:00:00	59.6
1540	85cbd65c-e289-4a60-8884-d222746b81f0	82	4	6	2	1	1	7	Workshop_0	1	1	1	1	1	1	40	20	50	10	3808523:00:00	70.65
1541	85cbd65c-e289-4a60-8884-d222746b81f0	72.6	4	6	2	1	1	7	Workshop_0	1	1	1	1	1	1	27	16	18	4	3808523:00:00	70.65
1542	85cbd65c-e289-4a60-8884-d222746b81f0	72.4	4	6	2	1	1	7	Workshop_0	1	1	1	1	1	1	20	26	28	6	3808523:00:00	70.65
1543	85cbd65c-e289-4a60-8884-d222746b81f0	55.6	4	6	2	1	1	7	Workshop_0	1	1	1	1	1	1	0	14	16	4	3808523:00:00	70.65
1544	8fd4a352-29b2-4cba-919d-04f246f374fc	62	3	10	2	1	2	1	Workshop_0	2	2	1	1	2	2	20	0	18	10	3808523:00:00	43.6
1545	8fd4a352-29b2-4cba-919d-04f246f374fc	56.2	3	10	2	1	2	1	Workshop_0	2	2	1	1	2	2	23	-19	42	1	3808523:00:00	43.6
1546	8fd4a352-29b2-4cba-919d-04f246f374fc	12.6	3	10	2	1	2	1	Workshop_0	2	2	1	1	2	2	-39	-35	48	1	3808523:00:00	43.6
1547	c21f77a8-5a74-43a0-996e-85f62431a8e2	88	3	6	2	1	1	2	Workshop_0	1	1	1	1	1	1	50	20	50	5	3808523:00:00	61.8333333333333
1548	c21f77a8-5a74-43a0-996e-85f62431a8e2	84	3	6	2	1	1	2	Workshop_0	1	1	1	1	1	1	40	25	35	9	3808523:00:00	61.8333333333333
1549	c21f77a8-5a74-43a0-996e-85f62431a8e2	82	3	6	2	1	1	2	Workshop_0	1	1	1	1	1	1	40	20	50	6	3808523:00:00	61.8333333333333
1550	c21f77a8-5a74-43a0-996e-85f62431a8e2	60	3	6	2	1	1	2	Workshop_0	1	1	1	1	1	1	10	10	50	5	3808523:00:00	61.8333333333333
1551	c21f77a8-5a74-43a0-996e-85f62431a8e2	29	3	6	2	1	1	2	Workshop_0	1	1	1	1	1	1	-35	0	50	8	3808523:00:00	61.8333333333333
1552	c21f77a8-5a74-43a0-996e-85f62431a8e2	28	3	6	2	1	1	2	Workshop_0	1	1	1	1	1	1	-30	-10	50	4	3808523:00:00	61.8333333333333
1553	de0f3fef-5d80-42d0-b58d-a020c71a4398	91.2	6	8	1	8	1	3	Workshop_0	2	1	1	1	2	1	44	37	39	2	3808523:00:00	57.36
1554	de0f3fef-5d80-42d0-b58d-a020c71a4398	79.2	6	8	1	8	1	3	Workshop_0	2	1	1	1	2	1	30	28	38	4	3808523:00:00	57.36
1555	de0f3fef-5d80-42d0-b58d-a020c71a4398	50	6	8	1	8	1	3	Workshop_0	2	1	1	1	2	1	0	0	0	2	3808523:00:00	57.36
1556	de0f3fef-5d80-42d0-b58d-a020c71a4398	39	6	8	1	8	1	3	Workshop_0	2	1	1	1	2	1	-21	4	15	5	3808523:00:00	57.36
1557	de0f3fef-5d80-42d0-b58d-a020c71a4398	27.4	6	8	1	8	1	3	Workshop_0	2	1	1	1	2	1	-17	-31	25	4	3808523:00:00	57.36
1558	ef9312ba-829a-476c-993f-9a9149dcbb5d	100	3	7	2	1	2	1	Workshop_0	2	1	1	1	1	1	50	50	50	5	3808523:00:00	100
1559	ef9312ba-829a-476c-993f-9a9149dcbb5d	100	3	7	2	1	2	1	Workshop_0	2	1	1	1	1	1	50	50	50	6	3808523:00:00	100
1560	ef9312ba-829a-476c-993f-9a9149dcbb5d	100	3	7	2	1	2	1	Workshop_0	2	1	1	1	1	1	50	50	50	1	3808523:00:00	100
1561	ef9312ba-829a-476c-993f-9a9149dcbb5d	100	3	7	2	1	2	1	Workshop_0	2	1	1	1	1	1	50	50	50	6	3808523:00:00	100
1562	ef9312ba-829a-476c-993f-9a9149dcbb5d	100	3	7	2	1	2	1	Workshop_0	2	1	1	1	1	1	50	50	50	8	3808523:00:00	100
1563	f7312450-b45a-417e-81eb-274cd956e390	80.4	3	13	1	4	1	4	Workshop_0	3	3	2	1	2	2	28	34	49	6	3808523:00:00	54.52
1564	f7312450-b45a-417e-81eb-274cd956e390	78.2	3	13	1	4	1	4	Workshop_0	3	3	2	1	2	2	31	24	37	6	3808523:00:00	54.52
1565	f7312450-b45a-417e-81eb-274cd956e390	69	3	13	1	4	1	4	Workshop_0	3	3	2	1	2	2	23	13	31	5	3808523:00:00	54.52
1566	f7312450-b45a-417e-81eb-274cd956e390	33.8	3	13	1	4	1	4	Workshop_0	3	3	2	1	2	2	-17	-15	22	4	3808523:00:00	54.52
1567	f7312450-b45a-417e-81eb-274cd956e390	11.2	3	13	1	4	1	4	Workshop_0	3	3	2	1	2	2	-36	-43	39	8	3808523:00:00	54.52
1568	174dca70-c481-441f-a780-a9c4f894e4ca	80	3	15	1	5	2	5	Workshop_0	3	2	3	2	2	3	50			5	3808855:00:00	68.9
1569	174dca70-c481-441f-a780-a9c4f894e4ca	80	3	15	1	5	2	5	Workshop_0	3	2	3	2	2	3	50			5	3808855:00:00	68.9
1570	174dca70-c481-441f-a780-a9c4f894e4ca	80	3	15	1	5	2	5	Workshop_0	3	2	3	2	2	3	50			5	3808855:00:00	68.9
1571	174dca70-c481-441f-a780-a9c4f894e4ca	80	3	15	1	5	2	5	Workshop_0	3	2	3	2	2	3	50			3	3808855:00:00	68.9
1572	174dca70-c481-441f-a780-a9c4f894e4ca	80	3	15	1	5	2	5	Workshop_0	3	2	3	2	2	3	50			3	3808855:00:00	68.9
1573	174dca70-c481-441f-a780-a9c4f894e4ca	76.4	3	15	1	5	2	5	Workshop_0	3	2	3	2	2	3	44			5	3808855:00:00	68.9
1574	174dca70-c481-441f-a780-a9c4f894e4ca	69.8	3	15	1	5	2	5	Workshop_0	3	2	3	2	2	3	33			5	3808855:00:00	68.9
1575	174dca70-c481-441f-a780-a9c4f894e4ca	69.2	3	15	1	5	2	5	Workshop_0	3	2	3	2	2	3	32			5	3808855:00:00	68.9
1576	174dca70-c481-441f-a780-a9c4f894e4ca	23.6	3	15	1	5	2	5	Workshop_0	3	2	3	2	2	3	-44			6	3808855:00:00	68.9
1577	480d0ba1-063d-4ec1-9965-d5509ee39114	80	4	11	2	3	2	2	Workshop_0	2	2	1	2	2	2	50			5	3808855:00:00	64.82
1578	480d0ba1-063d-4ec1-9965-d5509ee39114	80	4	11	2	3	2	2	Workshop_0	2	2	1	2	2	2	50			4	3808855:00:00	64.82
1579	480d0ba1-063d-4ec1-9965-d5509ee39114	74.6	4	11	2	3	2	2	Workshop_0	2	2	1	2	2	2	41			5	3808855:00:00	64.82
1580	480d0ba1-063d-4ec1-9965-d5509ee39114	68	4	11	2	3	2	2	Workshop_0	2	2	1	2	2	2	30			1	3808855:00:00	64.82
1581	480d0ba1-063d-4ec1-9965-d5509ee39114	65.6	4	11	2	3	2	2	Workshop_0	2	2	1	2	2	2	26			5	3808855:00:00	64.82
1582	480d0ba1-063d-4ec1-9965-d5509ee39114	63.8	4	11	2	3	2	2	Workshop_0	2	2	1	2	2	2	23			5	3808855:00:00	64.82
1583	480d0ba1-063d-4ec1-9965-d5509ee39114	62	4	11	2	3	2	2	Workshop_0	2	2	1	2	2	2	20			3	3808855:00:00	64.82
1584	480d0ba1-063d-4ec1-9965-d5509ee39114	59.6	4	11	2	3	2	2	Workshop_0	2	2	1	2	2	2	16			2	3808855:00:00	64.82
1585	480d0ba1-063d-4ec1-9965-d5509ee39114	50	4	11	2	3	2	2	Workshop_0	2	2	1	2	2	2	0			6	3808855:00:00	64.82
1586	480d0ba1-063d-4ec1-9965-d5509ee39114	44.6	4	11	2	3	2	2	Workshop_0	2	2	1	2	2	2	-9			6	3808855:00:00	64.82
1587	a4b1cfc5-b20f-46ab-8eb9-f7f2a0693e39	80	3	9	1	1	2	1	Workshop_0	2	2	2	1	1	1	50			6	3808855:00:00	80
1588	a4b1cfc5-b20f-46ab-8eb9-f7f2a0693e39	80	3	9	1	1	2	1	Workshop_0	2	2	2	1	1	1	50			1	3808855:00:00	80
1589	a4b1cfc5-b20f-46ab-8eb9-f7f2a0693e39	80	3	9	1	1	2	1	Workshop_0	2	2	2	1	1	1	50			5	3808855:00:00	80
1590	1a9a1be4-6101-4c80-8c37-ae4b2927f86b	55.2	4	14	2	6	1	8	Workshop_0	3	2	2	2	3	2	18	-14	8	10	3808379:00:00	50.8666666666667
1591	1a9a1be4-6101-4c80-8c37-ae4b2927f86b	51	4	14	2	6	1	8	Workshop_0	3	2	2	2	3	2	25	-35	34	2	3808379:00:00	50.8666666666667
1592	1a9a1be4-6101-4c80-8c37-ae4b2927f86b	46.4	4	14	2	6	1	8	Workshop_0	3	2	2	2	3	2	12	-27	10	10	3808379:00:00	50.8666666666667
1593	2eb11d4f-b79b-4e93-9df3-35b61dfe2fe9	60.8	3	17	2	1	2	1	Workshop_0	3	3	2	3	3	3	18	0	0	4	3808379:00:00	55.2
1594	2eb11d4f-b79b-4e93-9df3-35b61dfe2fe9	54.8	3	17	2	1	2	1	Workshop_0	3	3	2	3	3	3	8	0	11	4	3808379:00:00	55.2
1595	2eb11d4f-b79b-4e93-9df3-35b61dfe2fe9	50	3	17	2	1	2	1	Workshop_0	3	3	2	3	3	3	0	0	0	4	3808379:00:00	55.2
1596	3ad31a7f-34c7-47e8-8f89-929c9f534659	95	4	9	2	2	2	2	Workshop_0	1	3	2	1	1	1	45	45	50	9	3808379:00:00	74.88
1597	3ad31a7f-34c7-47e8-8f89-929c9f534659	77	4	9	2	2	2	2	Workshop_0	1	3	2	1	1	1	45	0	0	8	3808379:00:00	74.88
1598	3ad31a7f-34c7-47e8-8f89-929c9f534659	77	4	9	2	2	2	2	Workshop_0	1	3	2	1	1	1	45	0	0	1	3808379:00:00	74.88
1599	3ad31a7f-34c7-47e8-8f89-929c9f534659	75.4	4	9	2	2	2	2	Workshop_0	1	3	2	1	1	1	35	11	0	5	3808379:00:00	74.88
1600	3ad31a7f-34c7-47e8-8f89-929c9f534659	50	4	9	2	2	2	2	Workshop_0	1	3	2	1	1	1	0	0	0	8	3808379:00:00	74.88
1601	3eb61a74-9d9b-4753-a369-b0c049cbb45f	70.8	4	8	2	1	1	1	Workshop_0	2	1	2	1	1	1	50	-23	32	4	3808379:00:00	56.9333333333333
1602	3eb61a74-9d9b-4753-a369-b0c049cbb45f	50	4	8	2	1	1	1	Workshop_0	2	1	2	1	1	1	0	0	0	4	3808379:00:00	56.9333333333333
1603	3eb61a74-9d9b-4753-a369-b0c049cbb45f	50	4	8	2	1	1	1	Workshop_0	2	1	2	1	1	1	0	0	0	4	3808379:00:00	56.9333333333333
1604	505b3ace-dba4-4fb0-b71b-7538ca9ec12f	100	3	8	2	3	1	5	Workshop_0	2	1	2	1	1	1	50	50	50	1	3808379:00:00	50.7333333333333
1605	505b3ace-dba4-4fb0-b71b-7538ca9ec12f	27.6	3	8	2	3	1	5	Workshop_0	2	1	2	1	1	1	-38	1	50	4	3808379:00:00	50.7333333333333
1606	505b3ace-dba4-4fb0-b71b-7538ca9ec12f	24.6	3	8	2	3	1	5	Workshop_0	2	1	2	1	1	1	-9	-50	50	4	3808379:00:00	50.7333333333333
1607	824ed3c5-b81c-4f51-aed5-5b683fa0a1d4	50	3	15	1	6	1	6	Workshop_0	3	2	3	2	3	2	0	0	0	10	3808379:00:00	27.4666666666667
1608	824ed3c5-b81c-4f51-aed5-5b683fa0a1d4	19.4	3	15	1	6	1	6	Workshop_0	3	2	3	2	3	2	-33	-27	12	10	3808379:00:00	27.4666666666667
1609	824ed3c5-b81c-4f51-aed5-5b683fa0a1d4	13	3	15	1	6	1	6	Workshop_0	3	2	3	2	3	2	-37	-37	21	10	3808379:00:00	27.4666666666667
1610	8754486a-71e8-4ee7-a366-4ff06a64ee43	70.4	4	10	1	1	2	2	Workshop_0	2	1	2	1	3	1	34	0	29	4	3808379:00:00	59.0666666666667
1611	8754486a-71e8-4ee7-a366-4ff06a64ee43	55.6	4	10	1	1	2	2	Workshop_0	2	1	2	1	3	1	42	-49	22	4	3808379:00:00	59.0666666666667
1612	8754486a-71e8-4ee7-a366-4ff06a64ee43	51.2	4	10	1	1	2	2	Workshop_0	2	1	2	1	3	1	30	-42	48	4	3808379:00:00	59.0666666666667
1613	89c8373d-417a-4978-93fa-7539ccce1028	27.6	1	7	2	1	1	5	Workshop_0	1	1	2	1	1	1	-4	-50	-3	5	3808379:00:00	23.5333333333333
1614	89c8373d-417a-4978-93fa-7539ccce1028	22	1	7	2	1	1	5	Workshop_0	1	1	2	1	1	1	-20	-40	20	8	3808379:00:00	23.5333333333333
1615	89c8373d-417a-4978-93fa-7539ccce1028	21	1	7	2	1	1	5	Workshop_0	1	1	2	1	1	1	-15	-50	10	4	3808379:00:00	23.5333333333333
1616	8a576f1d-fbb7-4f21-9b03-25c98482e7eb	98.4	5	9	1	5	1	5	Workshop_0	2	1	2	1	2	1	50	46	50	4	3808379:00:00	64.45
1617	8a576f1d-fbb7-4f21-9b03-25c98482e7eb	69.2	5	9	1	5	1	5	Workshop_0	2	1	2	1	2	1	14	27	38	9	3808379:00:00	64.45
1618	8a576f1d-fbb7-4f21-9b03-25c98482e7eb	54.2	5	9	1	5	1	5	Workshop_0	2	1	2	1	2	1	5	3	50	4	3808379:00:00	64.45
1619	8a576f1d-fbb7-4f21-9b03-25c98482e7eb	36	5	9	1	5	1	5	Workshop_0	2	1	2	1	2	1	-30	10	50	4	3808379:00:00	64.45
1620	9d93f761-78c7-47f7-9c7d-2cd245fe19dd	86	2	11	1	3	2	3	Workshop_0	2	2	2	1	2	2	40	30	40	1	3808379:00:00	86
1621	9d93f761-78c7-47f7-9c7d-2cd245fe19dd	86	2	11	1	3	2	3	Workshop_0	2	2	2	1	2	2	40	30	40	8	3808379:00:00	86
1622	9d93f761-78c7-47f7-9c7d-2cd245fe19dd	86	2	11	1	3	2	3	Workshop_0	2	2	2	1	2	2	40	30	40	1	3808379:00:00	86
1623	9d93f761-78c7-47f7-9c7d-2cd245fe19dd	86	2	11	1	3	2	3	Workshop_0	2	2	2	1	2	2	40	30	40	4	3808379:00:00	86
1624	9d93f761-78c7-47f7-9c7d-2cd245fe19dd	86	2	11	1	3	2	3	Workshop_0	2	2	2	1	2	2	40	30	40	8	3808379:00:00	86
1625	9d93f761-78c7-47f7-9c7d-2cd245fe19dd	86	2	11	1	3	2	3	Workshop_0	2	2	2	1	2	2	40	30	40	5	3808379:00:00	86
1626	da64949b-9c3d-44f6-841a-e25dcf8f255d	100	4	10	2	10	2	5	Workshop_0	1	1	3	1	1	3	50	50	50	1	3808379:00:00	86.6666666666667
1627	da64949b-9c3d-44f6-841a-e25dcf8f255d	80	4	10	2	10	2	5	Workshop_0	1	1	3	1	1	3	50	0	0	2	3808379:00:00	86.6666666666667
1628	da64949b-9c3d-44f6-841a-e25dcf8f255d	80	4	10	2	10	2	5	Workshop_0	1	1	3	1	1	3	50	0	0	10	3808379:00:00	86.6666666666667
1629	eaa8402a-2eb9-405f-a611-a6812a1ee278	50	1	14	2	6	2	8	Workshop_0	2	3	3	2	2	2	0	0	0	3	3808379:00:00	50
1630	eaa8402a-2eb9-405f-a611-a6812a1ee278	50	1	14	2	6	2	8	Workshop_0	2	3	3	2	2	2	0	0	0	9	3808379:00:00	50
1631	eaa8402a-2eb9-405f-a611-a6812a1ee278	50	1	14	2	6	2	8	Workshop_0	2	3	3	2	2	2	0	0	0	9	3808379:00:00	50
1632	eaa8402a-2eb9-405f-a611-a6812a1ee278	50	1	14	2	6	2	8	Workshop_0	2	3	3	2	2	2	0	0	0	6	3808379:00:00	50
1633	eaa8402a-2eb9-405f-a611-a6812a1ee278	50	1	14	2	6	2	8	Workshop_0	2	3	3	2	2	2	0	0	0	1	3808379:00:00	50
1634	eaa8402a-2eb9-405f-a611-a6812a1ee278	50	1	14	2	6	2	8	Workshop_0	2	3	3	2	2	2	0	0	0	5	3808379:00:00	50
1635	eaa8402a-2eb9-405f-a611-a6812a1ee278	50	1	14	2	6	2	8	Workshop_0	2	3	3	2	2	2	0	0	0	9	3808379:00:00	50
1636	f7c90b14-a533-44fd-9a65-f6f96c1b9e77	82.4	2	9	2	1	2	4	Workshop_0	2	2	2	1	1	1	32	33	35	4	3808379:00:00	58.8285714285714
1637	f7c90b14-a533-44fd-9a65-f6f96c1b9e77	80	2	9	2	1	2	4	Workshop_0	2	2	2	1	1	1	30	30	30	9	3808379:00:00	58.8285714285714
1638	f7c90b14-a533-44fd-9a65-f6f96c1b9e77	69.6	2	9	2	1	2	4	Workshop_0	2	2	2	1	1	1	20	19	20	4	3808379:00:00	58.8285714285714
1639	f7c90b14-a533-44fd-9a65-f6f96c1b9e77	64.8	2	9	2	1	2	4	Workshop_0	2	2	2	1	1	1	14	16	15	5	3808379:00:00	58.8285714285714
1640	f7c90b14-a533-44fd-9a65-f6f96c1b9e77	42.4	2	9	2	1	2	4	Workshop_0	2	2	2	1	1	1	-8	-7	-8	3	3808379:00:00	58.8285714285714
1641	f7c90b14-a533-44fd-9a65-f6f96c1b9e77	37.8	2	9	2	1	2	4	Workshop_0	2	2	2	1	1	1	-11	-14	-12	8	3808379:00:00	58.8285714285714
1642	f7c90b14-a533-44fd-9a65-f6f96c1b9e77	34.8	2	9	2	1	2	4	Workshop_0	2	2	2	1	1	1	-14	-17	-19	8	3808379:00:00	58.8285714285714
1643	f8cf5f39-8d7c-43db-b6e6-75e39f485525	100	5	7	2	1	2	2	Workshop_0	2	1	1	1	1	1	50	50	50	9	3808379:00:00	80.6
1644	f8cf5f39-8d7c-43db-b6e6-75e39f485525	95.2	5	7	2	1	2	2	Workshop_0	2	1	1	1	1	1	42	50	50	9	3808379:00:00	80.6
1645	f8cf5f39-8d7c-43db-b6e6-75e39f485525	46.6	5	7	2	1	2	2	Workshop_0	2	1	1	1	1	1	-11	8	50	8	3808379:00:00	80.6
1646	07fc1b72-5926-4a9c-bb4c-cbd639e76fa3	4.4	4	9	2	1	1	6	Workshop_0	2	2	2	1	1	1	-50	-39	50	10	3808859:00:00	2
1647	07fc1b72-5926-4a9c-bb4c-cbd639e76fa3	1.6	4	9	2	1	1	6	Workshop_0	2	2	2	1	1	1	-50	-46	50	4	3808859:00:00	2
1648	07fc1b72-5926-4a9c-bb4c-cbd639e76fa3	0	4	9	2	1	1	6	Workshop_0	2	2	2	1	1	1	-50	-50	50	7	3808859:00:00	2
1649	12e6d76e-d5d7-4028-9433-26afacabfa58	90.6	6	11	2	3	1	8	Workshop_0	3	2	3	1	1	1	41	40	40	10	3808859:00:00	64.8
1650	12e6d76e-d5d7-4028-9433-26afacabfa58	66.2	6	11	2	3	1	8	Workshop_0	3	2	3	1	1	1	11	24	19	8	3808859:00:00	64.8
1651	12e6d76e-d5d7-4028-9433-26afacabfa58	52.4	6	11	2	3	1	8	Workshop_0	3	2	3	1	1	1	0	6	13	8	3808859:00:00	64.8
1652	12e6d76e-d5d7-4028-9433-26afacabfa58	50	6	11	2	3	1	8	Workshop_0	3	2	3	1	1	1	0	0	0	8	3808859:00:00	64.8
1653	1a94f728-9059-4e35-8a84-bcf2089c7ccb	78.8	1	15	2	10	1	10	Workshop_0	4	3	2	2	2	2	32	24	33	5	3808859:00:00	28.05
1654	1a94f728-9059-4e35-8a84-bcf2089c7ccb	16	1	15	2	10	1	10	Workshop_0	4	3	2	2	2	2	-34	-34	-31	4	3808859:00:00	28.05
1655	1a94f728-9059-4e35-8a84-bcf2089c7ccb	14.4	1	15	2	10	1	10	Workshop_0	4	3	2	2	2	2	-38	-32	-25	4	3808859:00:00	28.05
1656	1a94f728-9059-4e35-8a84-bcf2089c7ccb	3	1	15	2	10	1	10	Workshop_0	4	3	2	2	2	2	-45	-50	0	2	3808859:00:00	28.05
1657	2d83ddd2-5142-4d95-9879-b0c9e876e6c9	70.4	3	6	1	NA	2	NA	Workshop_0	1	1	1	1	1	1	34	0	39	5	3808859:00:00	51.15
1658	2d83ddd2-5142-4d95-9879-b0c9e876e6c9	50	3	6	1	NA	2	NA	Workshop_0	1	1	1	1	1	1	0	0	0	4	3808859:00:00	51.15
1659	2d83ddd2-5142-4d95-9879-b0c9e876e6c9	43.8	3	6	1	NA	2	NA	Workshop_0	1	1	1	1	1	1	5	-23	50	8	3808859:00:00	51.15
1660	2d83ddd2-5142-4d95-9879-b0c9e876e6c9	40.4	3	6	1	NA	2	NA	Workshop_0	1	1	1	1	1	1	-16	0	36	8	3808859:00:00	51.15
1661	41534778-45ce-408d-8d90-2186cd9bad5c	71	3	8	2	2	2	3	Workshop_0	2	2	1	1	1	1	35	0	35	9	3808859:00:00	47.15
1662	41534778-45ce-408d-8d90-2186cd9bad5c	43.6	3	8	2	2	2	3	Workshop_0	2	2	1	1	1	1	-24	20	-20	5	3808859:00:00	47.15
1663	41534778-45ce-408d-8d90-2186cd9bad5c	39	3	8	2	2	2	3	Workshop_0	2	2	1	1	1	1	-25	10	-26	4	3808859:00:00	47.15
1664	41534778-45ce-408d-8d90-2186cd9bad5c	35	3	8	2	2	2	3	Workshop_0	2	2	1	1	1	1	-35	15	-25	9	3808859:00:00	47.15
1665	866db311-76f6-47b2-9829-3fcaeccad29c	13.2	2	12	1	5	1	6	Workshop_0	3	2	2	1	2	2	-38	-35	41	8	3808859:00:00	9.1
1666	866db311-76f6-47b2-9829-3fcaeccad29c	10.4	2	12	1	5	1	6	Workshop_0	3	2	2	1	2	2	-40	-39	43	10	3808859:00:00	9.1
1667	866db311-76f6-47b2-9829-3fcaeccad29c	7	2	12	1	5	1	6	Workshop_0	3	2	2	1	2	2	-41	-46	50	7	3808859:00:00	9.1
1668	866db311-76f6-47b2-9829-3fcaeccad29c	5.8	2	12	1	5	1	6	Workshop_0	3	2	2	1	2	2	-43	-46	50	4	3808859:00:00	9.1
1669	a59d7abd-b668-44e0-b849-02bc8619a5bc	50	4	13	1	1	1	3	Workshop_0	3	1	4	1	2	2	0	0	0	2	3808859:00:00	23.2
1670	a59d7abd-b668-44e0-b849-02bc8619a5bc	30	4	13	1	1	1	3	Workshop_0	3	1	4	1	2	2	0	-50	33	1	3808859:00:00	23.2
1671	a59d7abd-b668-44e0-b849-02bc8619a5bc	6.8	4	13	1	1	1	3	Workshop_0	3	1	4	1	2	2	-50	-33	50	4	3808859:00:00	23.2
1672	a59d7abd-b668-44e0-b849-02bc8619a5bc	6	4	13	1	1	1	3	Workshop_0	3	1	4	1	2	2	-50	-35	50	7	3808859:00:00	23.2
1673	ae2b42b5-be3c-4711-b26d-cf5cbaaa7c5c	60	3	12	2	3	1	5	Workshop_0	3	1	2	1	3	2	0	25	0	4	3808859:00:00	37.9428571428571
1674	ae2b42b5-be3c-4711-b26d-cf5cbaaa7c5c	56.6	3	12	2	3	1	5	Workshop_0	3	1	2	1	3	2	11	0	0	2	3808859:00:00	37.9428571428571
1675	ae2b42b5-be3c-4711-b26d-cf5cbaaa7c5c	49.4	3	12	2	3	1	5	Workshop_0	3	1	2	1	3	2	15	-24	21	4	3808859:00:00	37.9428571428571
1676	ae2b42b5-be3c-4711-b26d-cf5cbaaa7c5c	45.4	3	12	2	3	1	5	Workshop_0	3	1	2	1	3	2	11	-28	27	8	3808859:00:00	37.9428571428571
1677	ae2b42b5-be3c-4711-b26d-cf5cbaaa7c5c	27.4	3	12	2	3	1	5	Workshop_0	3	1	2	1	3	2	-19	-28	35	4	3808859:00:00	37.9428571428571
1678	ae2b42b5-be3c-4711-b26d-cf5cbaaa7c5c	22.6	3	12	2	3	1	5	Workshop_0	3	1	2	1	3	2	-29	-25	33	2	3808859:00:00	37.9428571428571
1679	ae2b42b5-be3c-4711-b26d-cf5cbaaa7c5c	4.2	3	12	2	3	1	5	Workshop_0	3	1	2	1	3	2	-49	-41	35	2	3808859:00:00	37.9428571428571
1680	c2d5723a-7e55-418e-86a6-2954e0a585e4	4.8	5	12	1	6	1	8	Workshop_0	3	3	2	1	2	1	-46	-44	46	4	3808859:00:00	2.4
1681	c2d5723a-7e55-418e-86a6-2954e0a585e4	1.2	5	12	1	6	1	8	Workshop_0	3	3	2	1	2	1	-48	-50	50	4	3808859:00:00	2.4
1682	c2d5723a-7e55-418e-86a6-2954e0a585e4	1.2	5	12	1	6	1	8	Workshop_0	3	3	2	1	2	1	-48	-50	50	4	3808859:00:00	2.4
1683	cbc3e1ba-08f5-443b-9d22-c653595831c0	100	2	12	2	1	2	2	Workshop_0	2	2	2	2	2	2	50	50	50	6	3808859:00:00	99.9
1684	cbc3e1ba-08f5-443b-9d22-c653595831c0	100	2	12	2	1	2	2	Workshop_0	2	2	2	2	2	2	50	50	50	1	3808859:00:00	99.9
1685	cbc3e1ba-08f5-443b-9d22-c653595831c0	100	2	12	2	1	2	2	Workshop_0	2	2	2	2	2	2	50	50	50	1	3808859:00:00	99.9
1686	cbc3e1ba-08f5-443b-9d22-c653595831c0	100	2	12	2	1	2	2	Workshop_0	2	2	2	2	2	2	50	50	50	9	3808859:00:00	99.9
1687	cbc3e1ba-08f5-443b-9d22-c653595831c0	100	2	12	2	1	2	2	Workshop_0	2	2	2	2	2	2	50	50	50	1	3808859:00:00	99.9
1688	cbc3e1ba-08f5-443b-9d22-c653595831c0	99.4	2	12	2	1	2	2	Workshop_0	2	2	2	2	2	2	49	50	50	4	3808859:00:00	99.9
1689	e981e6c8-9d6c-4d2f-9f3f-d9337944e8e7	37.8	6	9	1	5	1	5	Workshop_0	2	1	3	1	1	1	-33	19	50	4	3808859:00:00	27.64
1690	e981e6c8-9d6c-4d2f-9f3f-d9337944e8e7	35.2	6	9	1	5	1	5	Workshop_0	2	1	3	1	1	1	-22	-4	50	5	3808859:00:00	27.64
1691	e981e6c8-9d6c-4d2f-9f3f-d9337944e8e7	33.4	6	9	1	5	1	5	Workshop_0	2	1	3	1	1	1	-27	-1	50	8	3808859:00:00	27.64
1692	e981e6c8-9d6c-4d2f-9f3f-d9337944e8e7	17.6	6	9	1	5	1	5	Workshop_0	2	1	3	1	1	1	-36	-27	50	7	3808859:00:00	27.64
1693	e981e6c8-9d6c-4d2f-9f3f-d9337944e8e7	14.2	6	9	1	5	1	5	Workshop_0	2	1	3	1	1	1	-43	-25	50	8	3808859:00:00	27.64
1694	ebe1b6c1-29e9-4f9b-8830-e3436c873fc0	0.6	5	12	1	5	2	5	Workshop_0	3	1	4	1	2	1	-49	-50	46	4	3808859:00:00	0.2
1695	ebe1b6c1-29e9-4f9b-8830-e3436c873fc0	0	5	12	1	5	2	5	Workshop_0	3	1	4	1	2	1	-50	-50	49	4	3808859:00:00	0.2
1696	ebe1b6c1-29e9-4f9b-8830-e3436c873fc0	0	5	12	1	5	2	5	Workshop_0	3	1	4	1	2	1	-50	-50	50	4	3808859:00:00	0.2
1697	0517ac37-9210-49e1-9f95-62e51841b59b	26	3	9	2	1	2	3	Screening_0	3	2	1	1	1	1	-30	-15	30	1	3809190:00:00	26
1698	2c4dff03-33eb-4fbb-84aa-f9a91edb77f7	75.4	3	9	2	1	2	1	Screening_0	2	2	1	1	2	1	29	20	33	9	3809190:00:00	49.5333333333333
1699	2c4dff03-33eb-4fbb-84aa-f9a91edb77f7	38.6	3	9	2	1	2	1	Screening_0	2	2	1	1	2	1	-11	-12	37	3	3809190:00:00	49.5333333333333
1700	2c4dff03-33eb-4fbb-84aa-f9a91edb77f7	34.6	3	9	2	1	2	1	Screening_0	2	2	1	1	2	1	-15	-16	35	2	3809190:00:00	49.5333333333333
1701	40a53c9c-e05c-4c4e-8a66-b60844e449ae	7.6	4	11	1	3	1	5	Screening_0	3	3	1	2	1	1	-38	-49	50	4	3809190:00:00	5.3
1702	40a53c9c-e05c-4c4e-8a66-b60844e449ae	3	4	11	1	3	1	5	Screening_0	3	3	1	2	1	1	-45	-50	50	4	3809190:00:00	5.3
1703	54ee07d7-8327-4eb4-958b-a8cfddd8f91f	50	1	12	2	1	2	1	Screening_0	2	2	2	2	2	2	0	0	0	9	3809190:00:00	50
1704	54ee07d7-8327-4eb4-958b-a8cfddd8f91f	50	1	12	2	1	2	1	Screening_0	2	2	2	2	2	2	0	0	0	5	3809190:00:00	50
1705	54ee07d7-8327-4eb4-958b-a8cfddd8f91f	50	1	12	2	1	2	1	Screening_0	2	2	2	2	2	2	0	0	0	6	3809190:00:00	50
1706	644e0680-3116-42b4-80da-97c8827e5f2d	96.4	3	9	2	NA	2	NA	Screening_0	2	2	1	1	2	1	50	41	50	4	3809190:00:00	77.5333333333333
1707	644e0680-3116-42b4-80da-97c8827e5f2d	94.8	3	9	2	NA	2	NA	Screening_0	2	2	1	1	2	1	50	37	50	1	3809190:00:00	77.5333333333333
1708	644e0680-3116-42b4-80da-97c8827e5f2d	41.4	3	9	2	NA	2	NA	Screening_0	2	2	1	1	2	1	-29	22	40	3	3809190:00:00	77.5333333333333
1709	7a8ff12a-3bb8-4d65-bcad-a696079b1fa0	62.8	4	13	1	6	2	2	Screening_0	2	3	2	2	2	2	10	17	15	8	3809190:00:00	62.8
1710	7a8ff12a-3bb8-4d65-bcad-a696079b1fa0	62.8	4	13	1	6	2	2	Screening_0	2	3	2	2	2	2	10	17	15	4	3809190:00:00	62.8
1711	7a8ff12a-3bb8-4d65-bcad-a696079b1fa0	62.8	4	13	1	6	2	2	Screening_0	2	3	2	2	2	2	10	17	15	7	3809190:00:00	62.8
1712	8098a6fe-65df-49b2-9654-f88bccde866e	67	2	12	2	2	2	3	Screening_0	2	2	2	2	2	2	21	11	30	5	3809190:00:00	55.0666666666667
1713	8098a6fe-65df-49b2-9654-f88bccde866e	63.8	2	12	2	2	2	3	Screening_0	2	2	2	2	2	2	23	0	12	4	3809190:00:00	55.0666666666667
1714	8098a6fe-65df-49b2-9654-f88bccde866e	34.4	2	12	2	2	2	3	Screening_0	2	2	2	2	2	2	-18	-12	19	1	3809190:00:00	55.0666666666667
1715	8d2fcf1a-109b-4fe9-b5fa-9d80c696a3f6	83	3	17	1	7	1	7	Screening_0	5	2	3	3	2	2	33	33	33	10	3809190:00:00	75.8
1716	8d2fcf1a-109b-4fe9-b5fa-9d80c696a3f6	76.4	3	17	1	7	1	7	Screening_0	5	2	3	3	2	2	26	27	27	4	3809190:00:00	75.8
1717	8d2fcf1a-109b-4fe9-b5fa-9d80c696a3f6	68	3	17	1	7	1	7	Screening_0	5	2	3	3	2	2	16	21	18	9	3809190:00:00	75.8
1718	900ca882-d9ed-42a2-b209-dfa59ab3c218	100	3	22	2	4	2	5	Screening_0	4	5	1	4	4	4	50	50	50	9	3809190:00:00	66.6666666666667
1719	900ca882-d9ed-42a2-b209-dfa59ab3c218	50	3	22	2	4	2	5	Screening_0	4	5	1	4	4	4	0	0	0	5	3809190:00:00	66.6666666666667
1720	900ca882-d9ed-42a2-b209-dfa59ab3c218	50	3	22	2	4	2	5	Screening_0	4	5	1	4	4	4	0	0	0	6	3809190:00:00	66.6666666666667
1721	ae88da42-3143-44ae-83e3-2d095b7524e8	100	2	20	1	7	1	7	Screening_0	4	4	1	4	3	4	50	50	50	4	3809190:00:00	87.04
1722	ae88da42-3143-44ae-83e3-2d095b7524e8	100	2	20	1	7	1	7	Screening_0	4	4	1	4	3	4	50	50	50	9	3809190:00:00	87.04
1723	ae88da42-3143-44ae-83e3-2d095b7524e8	100	2	20	1	7	1	7	Screening_0	4	4	1	4	3	4	50	50	50	1	3809190:00:00	87.04
1724	ae88da42-3143-44ae-83e3-2d095b7524e8	91.6	2	20	1	7	1	7	Screening_0	4	4	1	4	3	4	36	50	50	9	3809190:00:00	87.04
1725	ae88da42-3143-44ae-83e3-2d095b7524e8	43.6	2	20	1	7	1	7	Screening_0	4	4	1	4	3	4	-30	29	31	4	3809190:00:00	87.04
1726	afeaf888-120d-4340-a313-168aa826d3a1	84.4	3	13	2	1	1	3	Screening_0	3	2	2	2	2	2	44	20	36	5	3809190:00:00	34.2666666666667
1727	afeaf888-120d-4340-a313-168aa826d3a1	80.2	3	13	2	1	1	3	Screening_0	3	2	2	2	2	2	37	20	26	5	3809190:00:00	34.2666666666667
1728	afeaf888-120d-4340-a313-168aa826d3a1	35.2	3	13	2	1	1	3	Screening_0	3	2	2	2	2	2	0	-37	0	4	3809190:00:00	34.2666666666667
1729	afeaf888-120d-4340-a313-168aa826d3a1	5.8	3	13	2	1	1	3	Screening_0	3	2	2	2	2	2	-49	-37	30	4	3809190:00:00	34.2666666666667
1730	afeaf888-120d-4340-a313-168aa826d3a1	0	3	13	2	1	1	3	Screening_0	3	2	2	2	2	2	-50	-50	46	4	3809190:00:00	34.2666666666667
1731	afeaf888-120d-4340-a313-168aa826d3a1	0	3	13	2	1	1	3	Screening_0	3	2	2	2	2	2	-50	-50	38	4	3809190:00:00	34.2666666666667
1732	b3c9d598-1ea2-4971-9fab-99ee4c6c7cd9	100	5	17	1	1	1	6	Screening_0	3	5	3	2	3	1	50	50	50	8	3809190:00:00	89.7
1733	b3c9d598-1ea2-4971-9fab-99ee4c6c7cd9	100	5	17	1	1	1	6	Screening_0	3	5	3	2	3	1	50	50	50	5	3809190:00:00	89.7
1734	b3c9d598-1ea2-4971-9fab-99ee4c6c7cd9	99.2	5	17	1	1	1	6	Screening_0	3	5	3	2	3	1	50	48	50	5	3809190:00:00	89.7
1735	b3c9d598-1ea2-4971-9fab-99ee4c6c7cd9	95.8	5	17	1	1	1	6	Screening_0	3	5	3	2	3	1	47	44	49	3	3809190:00:00	89.7
1736	b3c9d598-1ea2-4971-9fab-99ee4c6c7cd9	74.4	5	17	1	1	1	6	Screening_0	3	5	3	2	3	1	50	-14	50	4	3809190:00:00	89.7
1737	b3c9d598-1ea2-4971-9fab-99ee4c6c7cd9	68.8	5	17	1	1	1	6	Screening_0	3	5	3	2	3	1	50	-28	50	4	3809190:00:00	89.7
1738	d7140e2f-1eed-4a74-afc5-7d2248cd8942	29.6	4	14	1	6	1	1	Screening_0	3	4	1	2	1	3	-14	-30	0	4	3809190:00:00	16.3
1739	d7140e2f-1eed-4a74-afc5-7d2248cd8942	3	4	14	1	6	1	1	Screening_0	3	4	1	2	1	3	-45	-50	25	4	3809190:00:00	16.3
1740	d957a9c6-2fca-4775-bba7-ffc2cde832a0	93.6	4	23	2	2	1	1	Screening_0	4	4	3	5	4	3	50	34	50	2	3809190:00:00	56.2
1741	d957a9c6-2fca-4775-bba7-ffc2cde832a0	66	4	23	2	2	1	1	Screening_0	4	4	3	5	4	3	18	13	50	4	3809190:00:00	56.2
1742	d957a9c6-2fca-4775-bba7-ffc2cde832a0	9	4	23	2	2	1	1	Screening_0	4	4	3	5	4	3	-37	-47	42	1	3809190:00:00	56.2
1743	d95ba616-27ac-4d81-b5ac-efbd7b34920e	88.2	3	10	2	1	2	1	Screening_0	3	3	1	1	1	1	37	40	38	9	3809190:00:00	84.15
1744	d95ba616-27ac-4d81-b5ac-efbd7b34920e	87.4	3	10	2	1	2	1	Screening_0	3	3	1	1	1	1	39	35	33	4	3809190:00:00	84.15
1745	d95ba616-27ac-4d81-b5ac-efbd7b34920e	85.2	3	10	2	1	2	1	Screening_0	3	3	1	1	1	1	34	37	33	4	3809190:00:00	84.15
1746	d95ba616-27ac-4d81-b5ac-efbd7b34920e	75.8	3	10	2	1	2	1	Screening_0	3	3	1	1	1	1	29	21	29	6	3809190:00:00	84.15
1747	ecd6104f-4f10-4a17-9f8b-297ea04cc6a9	98	3	17	2	7	2	5	Screening_0	3	3	3	3	3	2	48	48	48	4	3809190:00:00	82.44
1748	ecd6104f-4f10-4a17-9f8b-297ea04cc6a9	91.2	3	17	2	7	2	5	Screening_0	3	3	3	3	3	2	42	40	35	1	3809190:00:00	82.44
1749	ecd6104f-4f10-4a17-9f8b-297ea04cc6a9	80.4	3	17	2	7	2	5	Screening_0	3	3	3	3	3	2	28	34	35	4	3809190:00:00	82.44
1750	ecd6104f-4f10-4a17-9f8b-297ea04cc6a9	72	3	17	2	7	2	5	Screening_0	3	3	3	3	3	2	22	22	25	8	3809190:00:00	82.44
1751	ecd6104f-4f10-4a17-9f8b-297ea04cc6a9	70.6	3	17	2	7	2	5	Screening_0	3	3	3	3	3	2	23	17	40	4	3809190:00:00	82.44
1752	f7a78789-720d-471d-89d1-b09083c33885	0	4	19	1	7	1	8	Screening_0	5	3	3	5	1	2	-50	-50	0	4	3809190:00:00	0
1753	f7a78789-720d-471d-89d1-b09083c33885	0	4	19	1	7	1	8	Screening_0	5	3	3	5	1	2	-50	-50	50	4	3809190:00:00	0
1754	19848721-b8c8-4439-a16c-12b89b681b6e	50	3	14	1	8	2	8	Screening_0	3	3	2	2	2	2	0	0	0	4	3809190:00:00	42.2333333333333
1755	19848721-b8c8-4439-a16c-12b89b681b6e	50	3	14	1	8	2	8	Screening_0	3	3	2	2	2	2	0	0	0	6	3809190:00:00	42.2333333333333
1756	19848721-b8c8-4439-a16c-12b89b681b6e	50	3	14	1	8	2	8	Screening_0	3	3	2	2	2	2	0	0	0	4	3809190:00:00	42.2333333333333
1757	19848721-b8c8-4439-a16c-12b89b681b6e	50	3	14	1	8	2	8	Screening_0	3	3	2	2	2	2	0	0	0	10	3809190:00:00	42.2333333333333
1758	19848721-b8c8-4439-a16c-12b89b681b6e	50	3	14	1	8	2	8	Screening_0	3	3	2	2	2	2	0	0	0	4	3809190:00:00	42.2333333333333
1759	19848721-b8c8-4439-a16c-12b89b681b6e	3.4	3	14	1	8	2	8	Screening_0	3	3	2	2	2	2	-47	-46	-50	4	3809190:00:00	42.2333333333333
1760	1aa50137-6287-4c85-a8cd-f14f01743446	80	4	15	1	3	1	5	Screening_0	2	2	3	2	3	3	50	0	50	10	3809190:00:00	41.4571428571429
1761	1aa50137-6287-4c85-a8cd-f14f01743446	80	4	15	1	3	1	5	Screening_0	2	2	3	2	3	3	50	0	50	10	3809190:00:00	41.4571428571429
1762	1aa50137-6287-4c85-a8cd-f14f01743446	33.2	4	15	1	3	1	5	Screening_0	2	2	3	2	3	3	-36	12	50	5	3809190:00:00	41.4571428571429
1763	1aa50137-6287-4c85-a8cd-f14f01743446	28.6	4	15	1	3	1	5	Screening_0	2	2	3	2	3	3	-27	-13	14	10	3809190:00:00	41.4571428571429
1764	1aa50137-6287-4c85-a8cd-f14f01743446	28.4	4	15	1	3	1	5	Screening_0	2	2	3	2	3	3	-50	21	36	10	3809190:00:00	41.4571428571429
1765	1aa50137-6287-4c85-a8cd-f14f01743446	20	4	15	1	3	1	5	Screening_0	2	2	3	2	3	3	-50	0	25	4	3809190:00:00	41.4571428571429
1766	1aa50137-6287-4c85-a8cd-f14f01743446	20	4	15	1	3	1	5	Screening_0	2	2	3	2	3	3	-50	0	25	4	3809190:00:00	41.4571428571429
1767	211b3fdf-e549-4fd1-8770-e20aecbf1bbc	89.2	3	8	2	1	2	1	Screening_0	2	2	1	1	1	1	42	35	30	9	3809190:00:00	70.6
1768	211b3fdf-e549-4fd1-8770-e20aecbf1bbc	83.6	3	8	2	1	2	1	Screening_0	2	2	1	1	1	1	30	39	33	9	3809190:00:00	70.6
1769	211b3fdf-e549-4fd1-8770-e20aecbf1bbc	39	3	8	2	1	2	1	Screening_0	2	2	1	1	1	1	-13	-8	21	4	3809190:00:00	70.6
1770	222cb764-5ff4-436c-ac53-053fb549e426	50	1	9	2	3	2	3	Screening_0	2	3	1	1	1	1	0	0	0	4	3809190:00:00	47.4
1771	222cb764-5ff4-436c-ac53-053fb549e426	50	1	9	2	3	2	3	Screening_0	2	3	1	1	1	1	0	0	0	4	3809190:00:00	47.4
1772	222cb764-5ff4-436c-ac53-053fb549e426	42.2	1	9	2	3	2	3	Screening_0	2	3	1	1	1	1	-21	12	50	4	3809190:00:00	47.4
1773	2f5386fe-1d36-40d3-869f-d4606b8788a2	93.2	5	11	1	10	1	4	Screening_0	2	2	2	1	2	2	50	33	50	4	3809190:00:00	72.5333333333333
1774	2f5386fe-1d36-40d3-869f-d4606b8788a2	92.4	5	11	1	10	1	4	Screening_0	2	2	2	1	2	2	50	31	50	9	3809190:00:00	72.5333333333333
1775	2f5386fe-1d36-40d3-869f-d4606b8788a2	32	5	11	1	10	1	4	Screening_0	2	2	2	1	2	2	-30	0	25	10	3809190:00:00	72.5333333333333
1776	5552cc6d-a485-47ad-8e6c-51a575e110e3	0	4	10	1	7	1	6	Screening_0	3	1	1	2	1	2	-50	-50	-50	1	3809190:00:00	0
1777	5552cc6d-a485-47ad-8e6c-51a575e110e3	0	4	10	1	7	1	6	Screening_0	3	1	1	2	1	2	-50	-50	-50	10	3809190:00:00	0
1778	5552cc6d-a485-47ad-8e6c-51a575e110e3	0	4	10	1	7	1	6	Screening_0	3	1	1	2	1	2	-50	-50	-50	4	3809190:00:00	0
1779	5552cc6d-a485-47ad-8e6c-51a575e110e3	0	4	10	1	7	1	6	Screening_0	3	1	1	2	1	2	-50	-50	0	4	3809190:00:00	0
1780	6f2d35a5-6b6b-4b05-bfc1-37cde012fb95	79.6	3	7	1	1	2	1	Screening_0	2	1	1	1	1	1	34	23	24	5	3809190:00:00	59.8666666666667
1781	6f2d35a5-6b6b-4b05-bfc1-37cde012fb95	50	3	7	1	1	2	1	Screening_0	2	1	1	1	1	1	0	0	0	5	3809190:00:00	59.8666666666667
1782	6f2d35a5-6b6b-4b05-bfc1-37cde012fb95	50	3	7	1	1	2	1	Screening_0	2	1	1	1	1	1	0	0	0	5	3809190:00:00	59.8666666666667
1783	7f09cdf0-3188-46c7-b25c-eb5094b9f8a7	92	5	17	1	8	1	7	Screening_0	2	5	2	3	2	3	50	30	50	8	3809190:00:00	41.1333333333333
1784	7f09cdf0-3188-46c7-b25c-eb5094b9f8a7	84	5	17	1	8	1	7	Screening_0	2	5	2	3	2	3	50	10	50	9	3809190:00:00	41.1333333333333
1785	7f09cdf0-3188-46c7-b25c-eb5094b9f8a7	20.8	5	17	1	8	1	7	Screening_0	2	5	2	3	2	3	-22	-40	-40	4	3809190:00:00	41.1333333333333
1786	7f09cdf0-3188-46c7-b25c-eb5094b9f8a7	20	5	17	1	8	1	7	Screening_0	2	5	2	3	2	3	-30	-30	50	4	3809190:00:00	41.1333333333333
1787	7f09cdf0-3188-46c7-b25c-eb5094b9f8a7	20	5	17	1	8	1	7	Screening_0	2	5	2	3	2	3	-30	-30	50	9	3809190:00:00	41.1333333333333
1788	7f09cdf0-3188-46c7-b25c-eb5094b9f8a7	10	5	17	1	8	1	7	Screening_0	2	5	2	3	2	3	-40	-40	50	4	3809190:00:00	41.1333333333333
1789	91e2a532-6dae-45b8-ab30-1db1d81f9dd0	89.8	4	14	1	2	1	2	Screening_0	3	2	1	3	2	3	37	44	49	1	3809190:00:00	70.5
1790	91e2a532-6dae-45b8-ab30-1db1d81f9dd0	88	4	14	1	2	1	2	Screening_0	3	2	1	3	2	3	40	35	50	1	3809190:00:00	70.5
1791	91e2a532-6dae-45b8-ab30-1db1d81f9dd0	87.2	4	14	1	2	1	2	Screening_0	3	2	1	3	2	3	30	48	30	1	3809190:00:00	70.5
1792	91e2a532-6dae-45b8-ab30-1db1d81f9dd0	17	4	14	1	2	1	2	Screening_0	3	2	1	3	2	3	-43	-18	46	4	3809190:00:00	70.5
1793	9686d658-6b6e-4855-9cc5-6b3d2ae6fe92	100	2	6	2	NA	2	NA	Screening_0	1	1	1	1	1	1	50	50	50	4	3809190:00:00	96.68
1794	9686d658-6b6e-4855-9cc5-6b3d2ae6fe92	100	2	6	2	NA	2	NA	Screening_0	1	1	1	1	1	1	50	50	50	4	3809190:00:00	96.68
1795	9686d658-6b6e-4855-9cc5-6b3d2ae6fe92	100	2	6	2	NA	2	NA	Screening_0	1	1	1	1	1	1	50	50	50	4	3809190:00:00	96.68
1796	9686d658-6b6e-4855-9cc5-6b3d2ae6fe92	100	2	6	2	NA	2	NA	Screening_0	1	1	1	1	1	1	50	50	50	4	3809190:00:00	96.68
1797	9686d658-6b6e-4855-9cc5-6b3d2ae6fe92	83.4	2	6	2	NA	2	NA	Screening_0	1	1	1	1	1	1	33	34	50	10	3809190:00:00	96.68
1798	9ec4c467-3a6b-467d-98b5-7c180025de63	12	5	7	1	2	1	5	Screening_0	2	1	1	1	1	1	-34	-44	50	4	3809190:00:00	4.25
1799	9ec4c467-3a6b-467d-98b5-7c180025de63	2.4	5	7	1	2	1	5	Screening_0	2	1	1	1	1	1	-46	-50	48	4	3809190:00:00	4.25
1800	9ec4c467-3a6b-467d-98b5-7c180025de63	1.6	5	7	1	2	1	5	Screening_0	2	1	1	1	1	1	-48	-49	49	4	3809190:00:00	4.25
1801	9ec4c467-3a6b-467d-98b5-7c180025de63	1	5	7	1	2	1	5	Screening_0	2	1	1	1	1	1	-49	-49	48	3	3809190:00:00	4.25
1802	a5d6327d-b8ed-41e8-adec-131bfa175363	98.2	3	6	1	4	2	2	Screening_0	1	1	1	1	1	1	47	50	50	5	3809190:00:00	81.56
1803	a5d6327d-b8ed-41e8-adec-131bfa175363	96.4	3	6	1	4	2	2	Screening_0	1	1	1	1	1	1	50	41	50	4	3809190:00:00	81.56
1804	a5d6327d-b8ed-41e8-adec-131bfa175363	84.2	3	6	1	4	2	2	Screening_0	1	1	1	1	1	1	27	45	50	5	3809190:00:00	81.56
1805	a5d6327d-b8ed-41e8-adec-131bfa175363	66.8	3	6	1	4	2	2	Screening_0	1	1	1	1	1	1	38	-15	-50	9	3809190:00:00	81.56
1806	a5d6327d-b8ed-41e8-adec-131bfa175363	62.2	3	6	1	4	2	2	Screening_0	1	1	1	1	1	1	17	5	18	4	3809190:00:00	81.56
1807	ac9c7840-ee4e-4430-81d1-366e4eacd572	100	3	6	2	1	2	1	Screening_0	1	1	1	1	1	1	50	50	50	9	3809190:00:00	75.3
1808	ac9c7840-ee4e-4430-81d1-366e4eacd572	98.8	3	6	2	1	2	1	Screening_0	1	1	1	1	1	1	48	50	50	4	3809190:00:00	75.3
1809	ac9c7840-ee4e-4430-81d1-366e4eacd572	52.4	3	6	2	1	2	1	Screening_0	1	1	1	1	1	1	4	0	0	9	3809190:00:00	75.3
1810	ac9c7840-ee4e-4430-81d1-366e4eacd572	50	3	6	2	1	2	1	Screening_0	1	1	1	1	1	1	0	0	0	4	3809190:00:00	75.3
1811	cd336ad2-a797-4bc7-9174-4add32c13011	97.4	3	10	2	1	2	1	Screening_0	2	2	2	1	2	1	47	48	47	9	3809190:00:00	89.1
1812	cd336ad2-a797-4bc7-9174-4add32c13011	96.4	3	10	2	1	2	1	Screening_0	2	2	2	1	2	1	46	47	40	1	3809190:00:00	89.1
1813	cd336ad2-a797-4bc7-9174-4add32c13011	94.6	3	10	2	1	2	1	Screening_0	2	2	2	1	2	1	45	44	43	4	3809190:00:00	89.1
1814	cd336ad2-a797-4bc7-9174-4add32c13011	91	3	10	2	1	2	1	Screening_0	2	2	2	1	2	1	43	38	40	4	3809190:00:00	89.1
1815	cd336ad2-a797-4bc7-9174-4add32c13011	88.2	3	10	2	1	2	1	Screening_0	2	2	2	1	2	1	39	37	38	3	3809190:00:00	89.1
1816	cd336ad2-a797-4bc7-9174-4add32c13011	67	3	10	2	1	2	1	Screening_0	2	2	2	1	2	1	23	8	40	2	3809190:00:00	89.1
1817	d8d8cc52-9fec-4503-a84c-7f440b05d6b4	42.8	3	14	1	1	2	1	Screening_0	3	2	1	3	2	3	0	-18	17	3	3809190:00:00	40.4
1818	d8d8cc52-9fec-4503-a84c-7f440b05d6b4	40.8	3	14	1	1	2	1	Screening_0	3	2	1	3	2	3	0	-23	21	9	3809190:00:00	40.4
1819	d8d8cc52-9fec-4503-a84c-7f440b05d6b4	37.6	3	14	1	1	2	1	Screening_0	3	2	1	3	2	3	0	-31	17	4	3809190:00:00	40.4
1820	ec20888b-f1f3-42ac-b57d-52c34fd09392	90.8	4	14	1	1	1	4	Screening_0	3	2	3	2	2	2	50	27	50	4	3809190:00:00	50.1
1821	ec20888b-f1f3-42ac-b57d-52c34fd09392	83	4	14	1	1	1	4	Screening_0	3	2	3	2	2	2	31	36	42	10	3809190:00:00	50.1
1822	ec20888b-f1f3-42ac-b57d-52c34fd09392	14.8	4	14	1	1	1	4	Screening_0	3	2	3	2	2	2	-32	-40	37	4	3809190:00:00	50.1
1823	ec20888b-f1f3-42ac-b57d-52c34fd09392	11.8	4	14	1	1	1	4	Screening_0	3	2	3	2	2	2	-45	-28	36	4	3809190:00:00	50.1
1824	096e8502-e4ea-43a3-9997-5cfe5382c417	87.6	4	14	2	8	1	8	Workshop_0	3	3	1	3	1	3	36	40	38	4	3808380:00:00	57.6285714285714
1825	096e8502-e4ea-43a3-9997-5cfe5382c417	65.8	4	14	2	8	1	8	Workshop_0	3	3	1	3	1	3	13	20	18	4	3808380:00:00	57.6285714285714
1826	096e8502-e4ea-43a3-9997-5cfe5382c417	50	4	14	2	8	1	8	Workshop_0	3	3	1	3	1	3	0	0	0	9	3808380:00:00	57.6285714285714
1827	096e8502-e4ea-43a3-9997-5cfe5382c417	50	4	14	2	8	1	8	Workshop_0	3	3	1	3	1	3	0	0	0	4	3808380:00:00	57.6285714285714
1828	096e8502-e4ea-43a3-9997-5cfe5382c417	50	4	14	2	8	1	8	Workshop_0	3	3	1	3	1	3	0	0	0	6	3808380:00:00	57.6285714285714
1829	096e8502-e4ea-43a3-9997-5cfe5382c417	50	4	14	2	8	1	8	Workshop_0	3	3	1	3	1	3	0	0	0	5	3808380:00:00	57.6285714285714
1830	096e8502-e4ea-43a3-9997-5cfe5382c417	50	4	14	2	8	1	8	Workshop_0	3	3	1	3	1	3	0	0	0	5	3808380:00:00	57.6285714285714
1831	0f47d978-acbb-4b22-90cb-3da0f00f6022	75	3	12	1	2	2	1	Workshop_0	2	2	3	1	2	2	25	25	25	3	3808380:00:00	69
1832	0f47d978-acbb-4b22-90cb-3da0f00f6022	70	3	12	1	2	2	1	Workshop_0	2	2	3	1	2	2	20	20	20	1	3808380:00:00	69
1833	0f47d978-acbb-4b22-90cb-3da0f00f6022	62	3	12	1	2	2	1	Workshop_0	2	2	3	1	2	2	20	0	20	1	3808380:00:00	69
1834	13b63f26-ead3-4ae8-a464-9c59711f9e61	50	3	17	1	4	2	5	Workshop_0	4	4	2	1	3	3	0	0	0	8	3808380:00:00	50
1835	14fa133c-b97a-4dcf-ad39-0dad09a59de4	69.4	5	20	2	10	2	3	Workshop_0	4	3	5	2	3	3	13	29	38	4	3808380:00:00	63.85
1836	14fa133c-b97a-4dcf-ad39-0dad09a59de4	66.2	5	20	2	10	2	3	Workshop_0	4	3	5	2	3	3	15	18	10	3	3808380:00:00	63.85
1837	14fa133c-b97a-4dcf-ad39-0dad09a59de4	60	5	20	2	10	2	3	Workshop_0	4	3	5	2	3	3	0	25	23	9	3808380:00:00	63.85
1838	14fa133c-b97a-4dcf-ad39-0dad09a59de4	59.8	5	20	2	10	2	3	Workshop_0	4	3	5	2	3	3	7	14	14	4	3808380:00:00	63.85
1839	488b7be8-b43d-4e4e-94af-45cd1a6e13ac	60	3	9	1	2	2	2	Workshop_0	2	2	2	1	1	1	8	13	0	3	3808380:00:00	55
1840	488b7be8-b43d-4e4e-94af-45cd1a6e13ac	50	3	9	1	2	2	2	Workshop_0	2	2	2	1	1	1	0	0	21	1	3808380:00:00	55
1841	5a2a9e8b-7c81-420b-b247-9a84d6e9fc29	56	1	6	2	8	2	8	Workshop_0	1	1	1	1	1	1	6	6	8	9	3808380:00:00	56
1842	5dec2038-fa00-4bf5-ab9f-ef357cb72ea4	50	2	10	2	7	1	7	Workshop_0	3	1	2	1	1	2	0	0	0	4	3808380:00:00	50
1843	5dec2038-fa00-4bf5-ab9f-ef357cb72ea4	50	2	10	2	7	1	7	Workshop_0	3	1	2	1	1	2	0	0	0	4	3808380:00:00	50
1844	5dec2038-fa00-4bf5-ab9f-ef357cb72ea4	50	2	10	2	7	1	7	Workshop_0	3	1	2	1	1	2	0	0	0	4	3808380:00:00	50
1845	631b79ce-139f-4cf4-b19e-a421853828ab	77.4	2	13	1	6	1	8	Workshop_0	3	2	2	2	2	2	39	10	50	9	3808380:00:00	44.15
1846	631b79ce-139f-4cf4-b19e-a421853828ab	50	2	13	1	6	1	8	Workshop_0	3	2	2	2	2	2	0	0	0	9	3808380:00:00	44.15
1847	631b79ce-139f-4cf4-b19e-a421853828ab	29.2	2	13	1	6	1	8	Workshop_0	3	2	2	2	2	2	-44	14	50	8	3808380:00:00	44.15
1848	631b79ce-139f-4cf4-b19e-a421853828ab	20	2	13	1	6	1	8	Workshop_0	3	2	2	2	2	2	-50	0	50	9	3808380:00:00	44.15
1849	6516f7c4-be85-4fd5-975a-b5f85a0ba2b0	97.4	3	7	2	NA	2	NA	Workshop_0	2	1	1	1	1	1	49	45	50	9	3808380:00:00	93.8
1850	6516f7c4-be85-4fd5-975a-b5f85a0ba2b0	96	3	7	2	NA	2	NA	Workshop_0	2	1	1	1	1	1	50	40	50	9	3808380:00:00	93.8
1851	6516f7c4-be85-4fd5-975a-b5f85a0ba2b0	88	3	7	2	NA	2	NA	Workshop_0	2	1	1	1	1	1	50	20	50	9	3808380:00:00	93.8
1852	70024615-94b2-4459-bfab-e98058108649	92.2	3	9	2	1	2	1	Workshop_0	2	2	2	1	1	1	41	44	47	4	3808380:00:00	90.05
1853	70024615-94b2-4459-bfab-e98058108649	92	3	9	2	1	2	1	Workshop_0	2	2	2	1	1	1	42	42	41	4	3808380:00:00	90.05
1854	70024615-94b2-4459-bfab-e98058108649	88.2	3	9	2	1	2	1	Workshop_0	2	2	2	1	1	1	41	34	30	4	3808380:00:00	90.05
1855	70024615-94b2-4459-bfab-e98058108649	87.8	3	9	2	1	2	1	Workshop_0	2	2	2	1	1	1	35	42	40	5	3808380:00:00	90.05
1856	70f6a87f-ba79-4c7a-b5a4-47077febf3e1	85	2	6	1	1	1	7	Workshop_0	1	1	1	1	1	1	37	32	27	9	3808380:00:00	62.85
1857	70f6a87f-ba79-4c7a-b5a4-47077febf3e1	62.4	2	6	1	1	1	7	Workshop_0	1	1	1	1	1	1	26	-8	18	5	3808380:00:00	62.85
1858	70f6a87f-ba79-4c7a-b5a4-47077febf3e1	61.4	2	6	1	1	1	7	Workshop_0	1	1	1	1	1	1	19	0	36	6	3808380:00:00	62.85
1859	70f6a87f-ba79-4c7a-b5a4-47077febf3e1	42.6	2	6	1	1	1	7	Workshop_0	1	1	1	1	1	1	-25	19	22	4	3808380:00:00	62.85
1860	77b4e2cb-cc37-4059-886d-321c71b999ac	100	3	9	1	3	2	1	Workshop_0	3	2	1	1	1	1	50	50	50	10	3808380:00:00	49.7428571428571
1861	77b4e2cb-cc37-4059-886d-321c71b999ac	100	3	9	1	3	2	1	Workshop_0	3	2	1	1	1	1	50	50	50	9	3808380:00:00	49.7428571428571
1862	77b4e2cb-cc37-4059-886d-321c71b999ac	40.8	3	9	1	3	2	1	Workshop_0	3	2	1	1	1	1	0	-23	50	6	3808380:00:00	49.7428571428571
1863	77b4e2cb-cc37-4059-886d-321c71b999ac	40.2	3	9	1	3	2	1	Workshop_0	3	2	1	1	1	1	17	-50	50	8	3808380:00:00	49.7428571428571
1864	77b4e2cb-cc37-4059-886d-321c71b999ac	37.2	3	9	1	3	2	1	Workshop_0	3	2	1	1	1	1	0	-32	50	8	3808380:00:00	49.7428571428571
1865	77b4e2cb-cc37-4059-886d-321c71b999ac	30	3	9	1	3	2	1	Workshop_0	3	2	1	1	1	1	0	-50	50	5	3808380:00:00	49.7428571428571
1866	77b4e2cb-cc37-4059-886d-321c71b999ac	0	3	9	1	3	2	1	Workshop_0	3	2	1	1	1	1	-50	-50	50	9	3808380:00:00	49.7428571428571
1867	7a537051-28e8-4112-afe1-4e24b0f7f792	44.4	6	16	1	2	1	5	Workshop_0	4	3	3	3	1	2	0	-14	26	4	3808380:00:00	44.4
1868	8704eccc-b3d7-478e-a5d3-4f48a70f1b15	80	2	9	2	1	2	1	Workshop_0	1	3	2	1	1	1	50	0	0	6	3808380:00:00	80
1869	8704eccc-b3d7-478e-a5d3-4f48a70f1b15	80	2	9	2	1	2	1	Workshop_0	1	3	2	1	1	1	50	0	0	6	3808380:00:00	80
1870	8704eccc-b3d7-478e-a5d3-4f48a70f1b15	80	2	9	2	1	2	1	Workshop_0	1	3	2	1	1	1	50	0	0	10	3808380:00:00	80
1871	87e6b067-8bd9-4821-af7f-eddbb0455eed	100	3	6	2	NA	2	NA	Workshop_0	1	1	1	1	1	1	50	50	50	5	3808380:00:00	100
1872	87e6b067-8bd9-4821-af7f-eddbb0455eed	100	3	6	2	NA	2	NA	Workshop_0	1	1	1	1	1	1	50	50	50	8	3808380:00:00	100
1873	87e6b067-8bd9-4821-af7f-eddbb0455eed	100	3	6	2	NA	2	NA	Workshop_0	1	1	1	1	1	1	50	50	50	9	3808380:00:00	100
1874	97414cde-9261-4c30-ab55-4d745373d9a4	100	2	14	2	10	2	10	Workshop_0	3	2	3	2	2	2	50	50	0	5	3808380:00:00	90.6666666666667
1875	97414cde-9261-4c30-ab55-4d745373d9a4	92	2	14	2	10	2	10	Workshop_0	3	2	3	2	2	2	50	30	-2	10	3808380:00:00	90.6666666666667
1876	97414cde-9261-4c30-ab55-4d745373d9a4	80	2	14	2	10	2	10	Workshop_0	3	2	3	2	2	2	50	0	0	5	3808380:00:00	90.6666666666667
1877	af0be405-a795-4fae-a6ca-3b8a9c80eaae	85.2	3	14	1	4	1	3	Workshop_0	3	2	2	2	3	2	38	31	40	9	3808380:00:00	63.8333333333333
1878	af0be405-a795-4fae-a6ca-3b8a9c80eaae	78.2	3	14	1	4	1	3	Workshop_0	3	2	2	2	3	2	27	30	33	3	3808380:00:00	63.8333333333333
1879	af0be405-a795-4fae-a6ca-3b8a9c80eaae	76	3	14	1	4	1	3	Workshop_0	3	2	2	2	3	2	26	26	29	6	3808380:00:00	63.8333333333333
1880	af0be405-a795-4fae-a6ca-3b8a9c80eaae	65.6	3	14	1	4	1	3	Workshop_0	3	2	2	2	3	2	26	0	13	2	3808380:00:00	63.8333333333333
1881	af0be405-a795-4fae-a6ca-3b8a9c80eaae	49.6	3	14	1	4	1	3	Workshop_0	3	2	2	2	3	2	12	-19	24	4	3808380:00:00	63.8333333333333
1882	af0be405-a795-4fae-a6ca-3b8a9c80eaae	28.4	3	14	1	4	1	3	Workshop_0	3	2	2	2	3	2	-22	-21	23	7	3808380:00:00	63.8333333333333
1883	b7b92a45-d744-4677-9465-e704bb411096	90.4	3	14	1	3	1	3	Workshop_0	2	3	3	2	2	2	42	38	38	1	3808380:00:00	61.4333333333333
1884	b7b92a45-d744-4677-9465-e704bb411096	77.6	3	14	1	3	1	3	Workshop_0	2	3	3	2	2	2	36	15	39	6	3808380:00:00	61.4333333333333
1885	b7b92a45-d744-4677-9465-e704bb411096	69.2	3	14	1	3	1	3	Workshop_0	2	3	3	2	2	2	24	12	35	4	3808380:00:00	61.4333333333333
1886	b7b92a45-d744-4677-9465-e704bb411096	60.2	3	14	1	3	1	3	Workshop_0	2	3	3	2	2	2	17	0	20	2	3808380:00:00	61.4333333333333
1887	b7b92a45-d744-4677-9465-e704bb411096	39	3	14	1	3	1	3	Workshop_0	2	3	3	2	2	2	-11	-11	20	4	3808380:00:00	61.4333333333333
1888	b7b92a45-d744-4677-9465-e704bb411096	32.2	3	14	1	3	1	3	Workshop_0	2	3	3	2	2	2	-19	-16	24	6	3808380:00:00	61.4333333333333
1889	ba6b023d-aa26-48d6-ac9c-580847b0fcad	73.2	3	13	2	1	2	2	Workshop_0	3	2	3	2	2	1	28	16	20	4	3808380:00:00	71.4666666666667
1890	ba6b023d-aa26-48d6-ac9c-580847b0fcad	72.2	3	13	2	1	2	2	Workshop_0	3	2	3	2	2	1	27	15	26	4	3808380:00:00	71.4666666666667
1891	ba6b023d-aa26-48d6-ac9c-580847b0fcad	69	3	13	2	1	2	2	Workshop_0	3	2	3	2	2	1	23	13	21	4	3808380:00:00	71.4666666666667
1892	bfe3b6be-24ee-4723-a356-197ff72880b0	100	4	12	2	3	2	1	Workshop_0	2	2	3	1	3	1	50	50	50	4	3808380:00:00	78.2333333333333
1893	bfe3b6be-24ee-4723-a356-197ff72880b0	100	4	12	2	3	2	1	Workshop_0	2	2	3	1	3	1	50	50	50	5	3808380:00:00	78.2333333333333
1894	bfe3b6be-24ee-4723-a356-197ff72880b0	100	4	12	2	3	2	1	Workshop_0	2	2	3	1	3	1	50	50	50	4	3808380:00:00	78.2333333333333
1895	bfe3b6be-24ee-4723-a356-197ff72880b0	100	4	12	2	3	2	1	Workshop_0	2	2	3	1	3	1	50	50	50	1	3808380:00:00	78.2333333333333
1896	bfe3b6be-24ee-4723-a356-197ff72880b0	36	4	12	2	3	2	1	Workshop_0	2	2	3	1	3	1	10	-50	0	10	3808380:00:00	78.2333333333333
1897	bfe3b6be-24ee-4723-a356-197ff72880b0	33.4	4	12	2	3	2	1	Workshop_0	2	2	3	1	3	1	-31	5	23	5	3808380:00:00	78.2333333333333
1898	c3d3b14c-44d9-4b84-9aa9-2f71d9327c5d	83	1	6	2	1	2	2	Workshop_0	1	1	1	1	1	1	33	33	34	9	3808380:00:00	58.9333333333333
1899	c3d3b14c-44d9-4b84-9aa9-2f71d9327c5d	47.4	1	6	2	1	2	2	Workshop_0	1	1	1	1	1	1	-15	16	19	5	3808380:00:00	58.9333333333333
1900	c3d3b14c-44d9-4b84-9aa9-2f71d9327c5d	46.4	1	6	2	1	2	2	Workshop_0	1	1	1	1	1	1	-18	18	19	5	3808380:00:00	58.9333333333333
1901	d932740e-7d56-43f1-ac36-75ac3819c138	80	4	14	1	3	1	5	Workshop_0	3	2	3	2	2	2	50	0	50	10	3808380:00:00	36.4
1902	d932740e-7d56-43f1-ac36-75ac3819c138	54	4	14	1	3	1	5	Workshop_0	3	2	3	2	2	2	-10	25	10	8	3808380:00:00	36.4
1903	d932740e-7d56-43f1-ac36-75ac3819c138	22	4	14	1	3	1	5	Workshop_0	3	2	3	2	2	2	-50	5	50	9	3808380:00:00	36.4
1904	d932740e-7d56-43f1-ac36-75ac3819c138	16	4	14	1	3	1	5	Workshop_0	3	2	3	2	2	2	-40	-25	20	8	3808380:00:00	36.4
1905	d932740e-7d56-43f1-ac36-75ac3819c138	10	4	14	1	3	1	5	Workshop_0	3	2	3	2	2	2	-40	-40	45	4	3808380:00:00	36.4
1906	e00e910a-618b-48a4-b409-1883c26828aa	99.2	2	18	2	1	2	1	Workshop_0	3	3	3	3	3	3	50	48	50	1	3808380:00:00	98.1333333333333
1907	e00e910a-618b-48a4-b409-1883c26828aa	98.4	2	18	2	1	2	1	Workshop_0	3	3	3	3	3	3	50	46	50	1	3808380:00:00	98.1333333333333
1908	e00e910a-618b-48a4-b409-1883c26828aa	96.8	2	18	2	1	2	1	Workshop_0	3	3	3	3	3	3	48	45	50	9	3808380:00:00	98.1333333333333
1909	f028e135-f3dd-4155-b4b9-db3a066aa45a	50	4	15	1	4	1	6	Workshop_0	3	3	3	2	2	2	0	0	0	4	3808380:00:00	50
1910	f028e135-f3dd-4155-b4b9-db3a066aa45a	50	4	15	1	4	1	6	Workshop_0	3	3	3	2	2	2	0	0	0	9	3808380:00:00	50
1911	f028e135-f3dd-4155-b4b9-db3a066aa45a	50	4	15	1	4	1	6	Workshop_0	3	3	3	2	2	2	0	0	0	2	3808380:00:00	50
1912	f801ea3d-3778-4b78-94ee-b2183aeabbdc	100	1	10	2	1	2	1	Workshop_0	3	1	3	1	1	1	50	50	50	4	3808380:00:00	100
1913	f801ea3d-3778-4b78-94ee-b2183aeabbdc	100	1	10	2	1	2	1	Workshop_0	3	1	3	1	1	1	50	50	50	9	3808380:00:00	100
1914	f801ea3d-3778-4b78-94ee-b2183aeabbdc	100	1	10	2	1	2	1	Workshop_0	3	1	3	1	1	1	50	50	50	4	3808380:00:00	100
1915	17812806-9334-4280-9d41-1a45abce347f	80	5	10	1	6	1	6	Workshop_0	3	2	2	1	1	1	50	0	50	5	3807824:00:00	42.6
1916	17812806-9334-4280-9d41-1a45abce347f	5.2	5	10	1	6	1	6	Workshop_0	3	2	2	1	1	1	-50	-37	50	6	3807824:00:00	42.6
1917	230cca2c-3911-4dcc-9e35-2ce165d3a858	100	1	9	1	7	1	8	Workshop_0	2	3	1	1	1	1	50	50	50	6	3807824:00:00	80.35
1918	230cca2c-3911-4dcc-9e35-2ce165d3a858	80	1	9	1	7	1	8	Workshop_0	2	3	1	1	1	1	50	0	50	9	3807824:00:00	80.35
1919	230cca2c-3911-4dcc-9e35-2ce165d3a858	71.2	1	9	1	7	1	8	Workshop_0	2	3	1	1	1	1	50	-22	48	2	3807824:00:00	80.35
1920	230cca2c-3911-4dcc-9e35-2ce165d3a858	70.2	1	9	1	7	1	8	Workshop_0	2	3	1	1	1	1	13	31	50	2	3807824:00:00	80.35
1921	2da4a4bf-fe8c-4e1c-a70b-36fe9ea9f6c0	98.4	3	8	2	1	2	1	Workshop_0	1	3	1	1	1	1	50	46	50	9	3807824:00:00	94.0571428571429
1922	2da4a4bf-fe8c-4e1c-a70b-36fe9ea9f6c0	98.4	3	8	2	1	2	1	Workshop_0	1	3	1	1	1	1	50	46	50	4	3807824:00:00	94.0571428571429
1923	2da4a4bf-fe8c-4e1c-a70b-36fe9ea9f6c0	98.4	3	8	2	1	2	1	Workshop_0	1	3	1	1	1	1	50	46	50	4	3807824:00:00	94.0571428571429
1924	2da4a4bf-fe8c-4e1c-a70b-36fe9ea9f6c0	96.4	3	8	2	1	2	1	Workshop_0	1	3	1	1	1	1	50	41	50	3	3807824:00:00	94.0571428571429
1925	2da4a4bf-fe8c-4e1c-a70b-36fe9ea9f6c0	96	3	8	2	1	2	1	Workshop_0	1	3	1	1	1	1	50	40	50	8	3807824:00:00	94.0571428571429
1926	2da4a4bf-fe8c-4e1c-a70b-36fe9ea9f6c0	94.4	3	8	2	1	2	1	Workshop_0	1	3	1	1	1	1	50	36	50	8	3807824:00:00	94.0571428571429
1927	2da4a4bf-fe8c-4e1c-a70b-36fe9ea9f6c0	76.4	3	8	2	1	2	1	Workshop_0	1	3	1	1	1	1	44	0	43	8	3807824:00:00	94.0571428571429
1928	5eb14ae2-508d-4a72-8216-a182d42335f8	98.8	4	12	1	1	2	1	Workshop_0	2	4	3	1	1	1	50	47	44	1	3807824:00:00	83.9714285714286
1929	5eb14ae2-508d-4a72-8216-a182d42335f8	98.4	4	12	1	1	2	1	Workshop_0	2	4	3	1	1	1	50	46	50	9	3807824:00:00	83.9714285714286
1930	5eb14ae2-508d-4a72-8216-a182d42335f8	96.8	4	12	1	1	2	1	Workshop_0	2	4	3	1	1	1	48	45	38	3	3807824:00:00	83.9714285714286
1931	5eb14ae2-508d-4a72-8216-a182d42335f8	96.2	4	12	1	1	2	1	Workshop_0	2	4	3	1	1	1	45	48	50	9	3807824:00:00	83.9714285714286
1932	5eb14ae2-508d-4a72-8216-a182d42335f8	83.8	4	12	1	1	2	1	Workshop_0	2	4	3	1	1	1	41	23	48	9	3807824:00:00	83.9714285714286
1933	5eb14ae2-508d-4a72-8216-a182d42335f8	66.8	4	12	1	1	2	1	Workshop_0	2	4	3	1	1	1	0	42	46	5	3807824:00:00	83.9714285714286
1934	5eb14ae2-508d-4a72-8216-a182d42335f8	47	4	12	1	1	2	1	Workshop_0	2	4	3	1	1	1	-27	33	46	6	3807824:00:00	83.9714285714286
1935	69d4cc67-d596-4111-abdc-8bdea409d008	94.2	3	11	2	1	2	1	Workshop_0	2	2	2	2	1	2	47	40	32	9	3807824:00:00	85.55
1936	69d4cc67-d596-4111-abdc-8bdea409d008	92.2	3	11	2	1	2	1	Workshop_0	2	2	2	2	1	2	41	44	42	5	3807824:00:00	85.55
1937	69d4cc67-d596-4111-abdc-8bdea409d008	86.6	3	11	2	1	2	1	Workshop_0	2	2	2	2	1	2	45	24	22	9	3807824:00:00	85.55
1938	69d4cc67-d596-4111-abdc-8bdea409d008	69.2	3	11	2	1	2	1	Workshop_0	2	2	2	2	1	2	12	30	32	9	3807824:00:00	85.55
1939	6e6502c3-9521-4698-b188-7713ba6a1b69	70	3	8	2	1	2	1	Workshop_0	1	3	1	1	1	1	16	26	47	5	3807824:00:00	51.95
1940	6e6502c3-9521-4698-b188-7713ba6a1b69	61.6	3	8	2	1	2	1	Workshop_0	1	3	1	1	1	1	4	23	24	5	3807824:00:00	51.95
1941	6e6502c3-9521-4698-b188-7713ba6a1b69	50	3	8	2	1	2	1	Workshop_0	1	3	1	1	1	1	0	0	0	5	3807824:00:00	51.95
1942	6e6502c3-9521-4698-b188-7713ba6a1b69	26.2	3	8	2	1	2	1	Workshop_0	1	3	1	1	1	1	-33	-10	-14	9	3807824:00:00	51.95
1943	aa32b023-a088-4735-829a-14750c9a61d0	87	5	13	2	5	2	3	Workshop_0	3	4	2	1	1	2	39	34	28	6	3807824:00:00	77.4
1944	aa32b023-a088-4735-829a-14750c9a61d0	73.4	5	13	2	5	2	3	Workshop_0	3	4	2	1	1	2	27	18	41	4	3807824:00:00	77.4
1945	aa32b023-a088-4735-829a-14750c9a61d0	71.8	5	13	2	5	2	3	Workshop_0	3	4	2	1	1	2	29	11	32	5	3807824:00:00	77.4
1946	b871fb23-0bf4-47a6-83c9-177076ebbcb1	89.6	3	8	2	2	1	6	Workshop_0	1	2	2	1	1	1	50	24	50	9	3807824:00:00	51.72
1947	b871fb23-0bf4-47a6-83c9-177076ebbcb1	71.4	3	8	2	2	1	6	Workshop_0	1	2	2	1	1	1	21	22	23	8	3807824:00:00	51.72
1948	b871fb23-0bf4-47a6-83c9-177076ebbcb1	30	3	8	2	2	1	6	Workshop_0	1	2	2	1	1	1	0	-50	0	2	3807824:00:00	51.72
1949	b871fb23-0bf4-47a6-83c9-177076ebbcb1	17.6	3	8	2	2	1	6	Workshop_0	1	2	2	1	1	1	-34	-30	36	5	3807824:00:00	51.72
1950	b8c67029-24a7-46db-bb59-4548f8404bf7	96	2	6	1	3	2	NA	Workshop_0	1	1	1	1	1	1	50	40	50	6	3807824:00:00	90
1951	b8c67029-24a7-46db-bb59-4548f8404bf7	92	2	6	1	3	2	NA	Workshop_0	1	1	1	1	1	1	50	30	40	4	3807824:00:00	90
1952	b8c67029-24a7-46db-bb59-4548f8404bf7	82	2	6	1	3	2	NA	Workshop_0	1	1	1	1	1	1	40	20	30	4	3807824:00:00	90
1953	e49b2879-46dd-4a6c-b60f-37b3e2a3a7c8	100	4	6	2	1	1	3	Workshop_0	1	1	1	1	1	1	50	50	50	6	3807824:00:00	100
1954	e49b2879-46dd-4a6c-b60f-37b3e2a3a7c8	100	4	6	2	1	1	3	Workshop_0	1	1	1	1	1	1	50	50	50	6	3807824:00:00	100
1955	e49b2879-46dd-4a6c-b60f-37b3e2a3a7c8	100	4	6	2	1	1	3	Workshop_0	1	1	1	1	1	1	50	50	50	4	3807824:00:00	100
1956	26abd6c5-7e90-4ff0-b4c5-4a0fa61d6093	77.6	3	15	1	5	1	5	Screening_0	4	3	3	1	2	2	28	27	38	5	3809190:00:00	61.4666666666667
1957	26abd6c5-7e90-4ff0-b4c5-4a0fa61d6093	70.4	3	15	1	5	1	5	Screening_0	4	3	3	1	2	2	38	-6	38	10	3809190:00:00	61.4666666666667
1958	26abd6c5-7e90-4ff0-b4c5-4a0fa61d6093	36.4	3	15	1	5	1	5	Screening_0	4	3	3	1	2	2	0	-34	20	8	3809190:00:00	61.4666666666667
1959	27d4e6e9-b1bb-4cd1-ad50-3a1bd9e20f7f	82.4	5	10	1	6	1	6	Screening_0	4	2	1	1	1	1	36	27	22	4	3809190:00:00	52.7
1960	27d4e6e9-b1bb-4cd1-ad50-3a1bd9e20f7f	45.2	5	10	1	6	1	6	Screening_0	4	2	1	1	1	1	0	-12	23	8	3809190:00:00	52.7
1961	27d4e6e9-b1bb-4cd1-ad50-3a1bd9e20f7f	43.2	5	10	1	6	1	6	Screening_0	4	2	1	1	1	1	0	-17	-17	4	3809190:00:00	52.7
1962	27d4e6e9-b1bb-4cd1-ad50-3a1bd9e20f7f	40	5	10	1	6	1	6	Screening_0	4	2	1	1	1	1	0	-25	26	8	3809190:00:00	52.7
1963	329521b9-6004-4712-8e3f-da94f7ebff6f	35	6	6	1	8	1	5	Screening_0	1	1	1	1	1	1	-15	-15	-17	8	3809190:00:00	33.2
1964	329521b9-6004-4712-8e3f-da94f7ebff6f	31.4	6	6	1	8	1	5	Screening_0	1	1	1	1	1	1	-19	-18	-21	8	3809190:00:00	33.2
1965	36948e57-c22f-4400-807e-ee91a1632716	18	4	19	1	8	1	9	Screening_0	4	3	4	2	3	3	-40	-20	50	9	3809190:00:00	13.7333333333333
1966	36948e57-c22f-4400-807e-ee91a1632716	18	4	19	1	8	1	9	Screening_0	4	3	4	2	3	3	-40	-20	50	9	3809190:00:00	13.7333333333333
1967	36948e57-c22f-4400-807e-ee91a1632716	5.2	4	19	1	8	1	9	Screening_0	4	3	4	2	3	3	-44	-46	50	9	3809190:00:00	13.7333333333333
1968	44ae7a59-1798-486d-8050-5620ab686b35	62	3	11	2	5	2	4	Screening_0	2	4	1	1	2	1	20	0	30	1	3809190:00:00	62
1969	6ac2fa94-d988-4465-bf03-b8ec3fdaedbe	50	2	13	2	5	2	5	Screening_0	2	3	2	2	2	2	0	0	0	3	3809190:00:00	50
1970	6ac2fa94-d988-4465-bf03-b8ec3fdaedbe	50	2	13	2	5	2	5	Screening_0	2	3	2	2	2	2	0	0	0	9	3809190:00:00	50
1971	6ac2fa94-d988-4465-bf03-b8ec3fdaedbe	50	2	13	2	5	2	5	Screening_0	2	3	2	2	2	2	0	0	0	5	3809190:00:00	50
1972	6c018596-8f9d-4b94-811e-45af9b81652f	50	3	20	1	10	1	5	Screening_0	3	4	3	3	4	3	0	0	0	5	3809190:00:00	44.3333333333333
1973	6c018596-8f9d-4b94-811e-45af9b81652f	50	3	20	1	10	1	5	Screening_0	3	4	3	3	4	3	0	0	0	4	3809190:00:00	44.3333333333333
1974	6c018596-8f9d-4b94-811e-45af9b81652f	33	3	20	1	10	1	5	Screening_0	3	4	3	3	4	3	-9	-29	-40	4	3809190:00:00	44.3333333333333
1975	978ec793-d8a6-42c4-8f0c-39162f5cc14a	69.2	2	8	2	1	1	1	Screening_0	1	2	2	1	1	1	32	0	27	4	3809190:00:00	66.3333333333333
1976	978ec793-d8a6-42c4-8f0c-39162f5cc14a	68.6	2	8	2	1	1	1	Screening_0	1	2	2	1	1	1	31	0	29	8	3809190:00:00	66.3333333333333
1977	978ec793-d8a6-42c4-8f0c-39162f5cc14a	61.2	2	8	2	1	1	1	Screening_0	1	2	2	1	1	1	28	-14	24	4	3809190:00:00	66.3333333333333
1978	10312ac8-f9e7-44da-830d-6da8adbc7d1c	66	3	6	1	2	2	1	Workshop_0	1	1	1	1	1	1	50	-35	0	4	3807351:30:00	58
1979	10312ac8-f9e7-44da-830d-6da8adbc7d1c	50	3	6	1	2	2	1	Workshop_0	1	1	1	1	1	1	0	0	0	4	3807351:30:00	58
1980	124cdbff-9301-4102-85d6-4a4ba881f231	86	2	10	2	1	2	1	Workshop_0	2	3	2	1	1	1	38	33	35	4	3807351:30:00	72.0333333333333
1981	124cdbff-9301-4102-85d6-4a4ba881f231	84.4	2	10	2	1	2	1	Workshop_0	2	3	2	1	1	1	32	38	37	3	3807351:30:00	72.0333333333333
1982	124cdbff-9301-4102-85d6-4a4ba881f231	80.6	2	10	2	1	2	1	Workshop_0	2	3	2	1	1	1	29	33	36	4	3807351:30:00	72.0333333333333
1983	124cdbff-9301-4102-85d6-4a4ba881f231	75.2	2	10	2	1	2	1	Workshop_0	2	3	2	1	1	1	30	18	33	6	3807351:30:00	72.0333333333333
1984	124cdbff-9301-4102-85d6-4a4ba881f231	71.8	2	10	2	1	2	1	Workshop_0	2	3	2	1	1	1	21	23	30	6	3807351:30:00	72.0333333333333
1985	124cdbff-9301-4102-85d6-4a4ba881f231	34.2	2	10	2	1	2	1	Workshop_0	2	3	2	1	1	1	-17	-14	25	4	3807351:30:00	72.0333333333333
1986	19e90eaf-cc54-4c56-bfbb-8b9ca9e4505a	100	4	8	2	1	1	3	Workshop_0	2	1	1	1	2	1	50	50	50	4	3807351:30:00	64.7142857142857
1987	19e90eaf-cc54-4c56-bfbb-8b9ca9e4505a	100	4	8	2	1	1	3	Workshop_0	2	1	1	1	2	1	50	50	50	4	3807351:30:00	64.7142857142857
1988	19e90eaf-cc54-4c56-bfbb-8b9ca9e4505a	89.2	4	8	2	1	1	3	Workshop_0	2	1	1	1	2	1	40	38	39	3	3807351:30:00	64.7142857142857
1989	19e90eaf-cc54-4c56-bfbb-8b9ca9e4505a	84.8	4	8	2	1	1	3	Workshop_0	2	1	1	1	2	1	50	12	25	3	3807351:30:00	64.7142857142857
1990	19e90eaf-cc54-4c56-bfbb-8b9ca9e4505a	47	4	8	2	1	1	3	Workshop_0	2	1	1	1	2	1	-3	-3	18	4	3807351:30:00	64.7142857142857
1991	19e90eaf-cc54-4c56-bfbb-8b9ca9e4505a	20	4	8	2	1	1	3	Workshop_0	2	1	1	1	2	1	-50	0	50	3	3807351:30:00	64.7142857142857
1992	19e90eaf-cc54-4c56-bfbb-8b9ca9e4505a	12	4	8	2	1	1	3	Workshop_0	2	1	1	1	2	1	-50	-20	50	7	3807351:30:00	64.7142857142857
1993	2773a041-6f12-499a-b356-1b970f8fb21c	86.6	2	10	2	3	1	6	Workshop_0	2	2	2	1	1	2	47	21	40	4	3807351:30:00	73.6
1994	2773a041-6f12-499a-b356-1b970f8fb21c	74.6	2	10	2	3	1	6	Workshop_0	2	2	2	1	1	2	27	21	45	6	3807351:30:00	73.6
1995	2773a041-6f12-499a-b356-1b970f8fb21c	59.6	2	10	2	3	1	6	Workshop_0	2	2	2	1	1	2	16	0	23	6	3807351:30:00	73.6
1996	2ac7d9bf-4230-457a-b724-f3ad4a909972	86.6	3	9	2	1	1	6	Workshop_0	2	2	2	1	1	1	43	27	50	6	3807351:30:00	51.4571428571429
1997	2ac7d9bf-4230-457a-b724-f3ad4a909972	85.8	3	9	2	1	1	6	Workshop_0	2	2	2	1	1	1	41	28	44	6	3807351:30:00	51.4571428571429
1998	2ac7d9bf-4230-457a-b724-f3ad4a909972	53.6	3	9	2	1	1	6	Workshop_0	2	2	2	1	1	1	18	-18	48	4	3807351:30:00	51.4571428571429
1999	2ac7d9bf-4230-457a-b724-f3ad4a909972	44.4	3	9	2	1	1	6	Workshop_0	2	2	2	1	1	1	-28	28	49	4	3807351:30:00	51.4571428571429
[truncated: 29,098 more rows]
